# Supplementary material for: Transcriptome Analysis of Antennal Chemosensory Genes in Curculio Dieckmanni Faust. (Coleoptera: Curculionidae)
Source: Front Physiol. 2022 May 9;13:896793. doi: 10.3389/fphys.2022.896793 (PMC9124802; doi:10.3389/fphys.2022.896793)
Supplement: Supplementary file 3 [file Table3.XLSX]

## Sheet: Sheet1
Table S5：Sequences of Curculio dieckmanni chemosensory proteins identified in this study
Gene name	Unigene ID	nucleotide sequence	protein sequence
CdieOBP1	Unigene0033737	TTCTGTAATTTTCATTTTATTGAATATCCTAGTTGAGATTACCTTCTTACCTGCTGATTA CCTTCTTCAAACCACACATCAATTTAAACTTCGTTAAAAAAACATGCAACAATGATCTAC CCTGTATATTGTATTTCTCTAAATAGTCAGCAATAATTTAAACTAGAAGAACACGCCTTT CACATAAAAAAAAGAAAGTCAAAATCGGTTGAGAATTGGGTTGTCTGTGGACACCTAAAC TTGCCTATTAAAAATCACCATCCATTTCAAATTTTGCGAAGTTTATATTAAATTTTCCTT GAAAACCACACTATATAATGGTGATACCCCATCAAAATCAGTTCAGTTAAGATTAACTCG CATAAAAAGGAAGACGATTTCGAAGACCCTCTT…	SLFDLSVFITNSKMKSFILLACALVCANALDQALIDELYGKIQEYGVICAEQEKAPPEDIEALINRKAPSTHEGKCVIFCVSKKLNVMNDEGEVTTPTGEWIEKLKANEPEEFKKMADVYHLCKERVTNKDKCDAALELLSCGKYEGEKAGVTIMRLQMCELTLDNFYNLFYSFVMRINIYPVKRVFEIVFLFMRVNLNTDFDGVSPLYSVVFKENLITSQNLKWMVIFNRQVVSTDNPILNRFLSFFYVKGVFFFKLLLTIRNTIYRVDHCCMFFRSLNCVVRRSAGKKVISTRIFNKMKITE
CdieOBP2	Unigene0035042	ACTAGAGCCCATGTTCTTCAGCCATAAAGCAATGAACAGCCTCAGACACGGTAGTCATAA TATCGCTCTTTTGAACAAGACACTTTCGAATTAGAGAAGCGACATTGTCCATGTTCTGCG GATCGATAACGTCTTTCATGTCGATTTCGAAGTTCTCTGTGTGCACGGTGCCGTCCTCAG ACATCAGTTTGGCCTTCCTGGCGGCGCAGAAAATGTGACGGTAGAAATCTTCGTCTTGGC GAACGGATCCGTCGAGGGCTTCTATGAGGACCTCTTCATCTACACCGTGAGCGTCTAGGC ATTCGCTGTGGAAGTCTAGGACTTTTTGACGTTGGTCGGCATTTATTTCCAAAGAGATCA AAAGAACAACTACCAAACTAAAACAACATCTTC…	MFINGRCCFSLVVVLLISLEINADQRQKVLDFHSECLDAHGVDEEVLIEALDGSVRQDEDFYRHIFCAARKAKLMSEDGTVHTENFEIDMKDVIDPQNMDNVASLIRKCLVQKSDIMTTVSEAVHCFMAEEHGL
CdieOBP3	Unigene0036587	GCGTACGGATTTGTTGTCTTGGTGATTTGTGCTTCAGGAGTGTTGGCTCAATTTGATGAA ACACTCCTGACGGATGAAATAAAAAGTCTGATGGCCAACCTTCACAAGACATGTGTGGAT CAAATTGAAATCGAAGAAGCTCAGATAGACCAATTAAAAGCAGCAGTATTTGAAGAGGAT CAAAAAACCAAGTGTTACGTCAAATGTGTAATGTCAGAGAGTGGTGTGATGGACGAGAAT GGCGATATTGATATAGATGCTGCTGGTGAAATACTGCCAGAATCCATAAGAGAGACAGTC AAAAGCGCATTTGGAGGTTGCATTAGTGAAGGAGATGGAATAGATGACCAATGTGATAAG GCATTTAAAATGCTCCAGTGTATTCATGATGCA…	AYGFVVLVICASGVLAQFDETLLTDEIKSLMANLHKTCVDQIEIEEAQIDQLKAAVFEEDQKTKCYVKCVMSESGVMDENGDIDIDAAGEILPESIRETVKSAFGGCISEGDGIDDQCDKAFKMLQCIHDASPENYFFVTSCRGEVRLSLLPIDIIMSALKYFLNVITK
CdieOBP4	Unigene0038578	TTTTCTTGTTTGTACTACAGGTGGATACCATGCTCAAGACATTTGTGTTCCTCTGTTTAG TGGCTGTAGTAACATGCCAGCTCTCCTTACCACCAGAGGACATGCGCAAAGTCATACAGT ACAACACGGAGTGTCAAAGGCAGAGCGGTGCCACTAACCCCGAAATAATGGCAACTATTC AAGGAAGATTCTCCAATTCTCCCGCTCTAAAAGCTCACATGTTATGCATGGGTAGAAAAT TAAACTTTATATCTCAAGACGGACAAATTCAGAGAAACGTAATTAGAAGCAAGATGCTTC AAGTGGTCCCCGACGAGGGTAAGGTAGACAGTTTGATGAATAAGTGTCTTAATGAGAGGG GTACTCCTACAGATACTGCGTATGAGGGGATCA…	FLFVLQVDTMLKTFVFLCLVAVVTCQLSLPPEDMRKVIQYNTECQRQSGATNPEIMATIQGRFSNSPALKAHMLCMGRKLNFISQDGQIQRNVIRSKMLQVVPDEGKVDSLMNKCLNERGTPTDTAYEGIKCIS
CdieOBP5	Unigene0041945	GTAGGATCTTGATCTTTCAGTAAAAATGCTCTTATCGGTTATTATGGGATTAATTTTGAC TCTGCCCAATTTTATGTGCTTAAGTGAAGAAATGCAAGAGTTAGCAAATCAGCTACATTC GACTTGTATAGAGGAAACTGGAGCAAATGAGGATGACATAAGTAATGCAAGAAATGGATT TTTTGCTGAAACTGATGCCTTTAAATGTTACATAAAGTGTTTGTTATCTCAAATGGCTAT AATAGACGATGATGGAGTAATCGATGTAGAAGCCATGGTGGCTGTTTTGCCTGATGAACT TCAAGAGAAAACGACACCGATTATCCGAACATGTGGCAGCAAGAGGGGTGCTAATGCTTG TGAGAGTGCTTGGCTTACCCACAAATGTTACTA…	DLDLSVKMLLSVIMGLILTLPNFMCLSEEMQELANQLHSTCIEETGANEDDISNARNGFFAETDAFKCYIKCLLSQMAIIDDDGVIDVEAMVAVLPDELQEKTTPIIRTCGSKRGANACESAWLTHKCYYKEGPEIYFLITHMLWSLDILLNNTAISIVKI
CdieOBP6	Unigene0042556	TTTGGCACTGTGCGACTATGAGGCTGTTCATTTTGCTGGCGCTCATCTTTGGCGTTGCGT TCAATGAAGTTTGTTATGGGATGACTGAGGCACAAATGAAAGCCGCTCTTAAATTGATAA GAAATGTGTGCCAGCCCAAAAACAAAGCTACTGACGCTCAAATAGCTGCAATGCACGAAG GAGATTGGAACCAGGATAAGAATGGCATGTGTTACATGAACTGCGTAATCAACTACTATA AATTCCAATTGCCAGATAATACGCTCGATTGGGAAAACGCCGTCAAAATGATAGAAGCCC AAGCGCCCCCATCAATCGCGCCGGTTGCCAGTGCGGCGATCAAAAATTGTAAAGACGCTG CAACAACTCTAAGCGATAAATGCAGAGCGGCGA…	WHCATMRLFILLALIFGVAFNEVCYGMTEAQMKAALKLIRNVCQPKNKATDAQIAAMHEGDWNQDKNGMCYMNCVINYYKFQLPDNTLDWENAVKMIEAQAPPSIAPVASAAIKNCKDAATTLSDKCRAAMEIAKCIYDYDPEKYFLPSLNLAREILVNNPSNITYFCVVFHSANKL
CdieOBP7	Unigene0042870	GTCTCGGTCAGTCCGTAACATTATATGTGTAATTTTTTGTGTTATTTTTCTAATTGATCA TGCATCGACTAGGATGTCAGAAAAACAATTGGTTGCTGCCGTGAAGCTTGTGAAAAACAT GTGTATGGGAAAAACTAAAACTACTCCTGAGGAAGTCGACAAGATGCATGCCGGAAACTG GGATGTTGATCATAATGCTATGTGCTATATGTGGTGCGGACTAAATATGTACAAGCTGAT GGATCAAGATAATAAGTTCGACAGAAAAGCAGCCGAAGTTCAGTTGAGTCAACTTCCAAT GAGTATGCACGATTACGTGAATAAATGTATGGACCAATGTGAGAATGCAGCCACCAGATT CGATGACAAATGCTTTGCAGCCTGGGAATACTC…	SRSVRNIICVIFCVIFLIDHASTRMSEKQLVAAVKLVKNMCMGKTKTTPEEVDKMHAGNWDVDHNAMCYMWCGLNMYKLMDQDNKFDRKAAEVQLSQLPMSMHDYVNKCMDQCENAATRFDDKCFAAWEYSKCMYECDPEKYFLPIDILATNQNQK
CdieOBP8	Unigene0042915	GCAACAATAGAGGCAAAAAAAATTAAAAATGAAATTCTTAGTAGCTTTCGTGTTTTGCTT TGCCTTCGCAGCTGTTTTGGGTATCAGTGAACAAGAAGTCAGAAACAAGCTTAAGGACGC TCATCACAAATGCCAAGAAAACGCCGCCACAGCTATCGACGAACCAGCTTTAGAGGCCTT CAGAGCCTCCAAAGGTCAAGGAGCAGCCCCAGCTAATATCGGACCTCACGACCTCTGCGT CTCCAAGGCCCTCGGATGGCAGAACGCCGACGGCTCCGTCAACGAAGCTTACTTGAGGGA AAGGATTTCTCAGGCCGTCCACGACTCAGCTAAAGTGGATCAGCTGATCGCCCAATGTAA AGGTTCCGATAGCGATGAAATAGCTACCGCTCG…	QQRQKKLKMKFLVAFVFCFAFAAVLGISEQEVRNKLKDAHHKCQENAATAIDEPALEAFRASKGQGAAPANIGPHDLCVSKALGWQNADGSVNEAYLRERISQAVHDSAKVDQLIAQCKGSDSDEIATARNLFKCFWDHAEEHLKHQHILKVEMFDIFTCFFLSTSLITPIKK
CdieOBP9	Unigene0003257	CTGAAGGACCACTCTGTATTTATGGAGACAGAGACACCATAGGCACCACTTAAATTAGTT GTTGAAATAAAAGAGAGCTTCTAGTTTAAATTATTACACTTATTTATTGACTACAAATTT ATGATATGGGTTAACAAAACATGGATGAATTTAGTCTGTTAAAAATAAAGTTATTACAAC TAATACAGGTGTTTTAAATTATTATAACTAGGTAATCTACATTTATGTTGTTTATAAACA ATGGGGAAAAGATCGAAATGATTTTATTGCTTTTGAAAATTTAATTGAGAAGCACTGTAC TGTTTACGTTTTGATTTACTATGATTTCAAGAAAAAATGTACTTACAAATGGAGTTGTTT GATCACTTCACAATAATGCACTTAAACTGTTAT…	LLLKKNYISFSFNMKVFVVTIVVLATFACVRAELSDEQKQKLQEHSKACIAETGVDPELIKKARQGDFADDPKLRLFAFCMSKKLNFQNEAGDINSDVVEAKLAAALGDAAAAKELVGKCLVKKDAKEDTAFESIKCYFQNRKIALLIITLTDSVLLLVNFNMLFYLSMRLYFFLIFYNISYCIRISFILLSCTTNLYLYNLIATFMLEESSSIQARRGEVTGGQYPPPHKPANDVLFHNDLSECKSIFPILDSSNKMEFFNFQMTCFHKMFYRKISLNYNSRFPPVDFLGNYLSLPHLVRKCFSNFLFFKLSSLKNKKFEKFPIFMHAFIKIGFMEKLIIEMGTRAFHWILWEILYHNNLISECKSAFPILNSSRTKKCENFAMSLKHVFWKHAFHNK…
CdieOBP10	Unigene0009884	ATTTATTAAATCTTAAGGTCATAATACTGAATTCCTAAATCTAGAACAGCGATACTTTTT TGTTTTGGTAGTAGCACATGAAGCTTTGTAAAGCGGTATCTTCCTTGGTATCTTTAGTGA TCAGGCATTTCTGAACGAGTTCTTTGGCGGCGGCAGCATCTCCAAGAGCGCCAGTCAATT TTTCTTCGACAACTTCAGGGTTAGGTTCGCCAGCTTCGTTTTGCAAGTTGATTTTTCTGG ACAGACAGAAAGCGAAGATTCCCAATTTGGGTTCGTCGGCGGCGAAGTCTCCTTGACGGG CTTTCTTTACCAATTCAGGGTCGATTCCGGATTCGGCGATACAGGTTTTGCCATATTCTT GGAGTTTTTGTTTTTGTTCGTCGGATAAAGCAG…	FKRSVVTSFQFKMKSFISIALVLGAVLTVNAALSDEQKQKLQEYGKTCIAESGIDPELVKKARQGDFAADEPKLGIFAFCLSRKINLQNEAGEPNPEVVEEKLTGALGDAAAAKELVQKCLITKDTKEDTALQSFMCYYQNKKVSLFIEFSIMTLRFNK
CdieOBP11	Unigene0011143	GTCGGGAGTGAGAACATGTTCCCTTGGCTCGTTGCGATATGTGGGTTATTTAGTTTTTAT TTGACACCTTTTACCTTGGCATTGTCGGATGAAATGAAAGAGCTGGCTCAAATGTTGCAT AATACATGTGTGGATGAAACGGGAGTATCCGAAGCTCTCATTGAGAAAGTCAATACTGAA AAAGTTTTCGCCGATGATGAAAATCTGAAATGCTATATAAAGTGTCTCATGACCCAGATG GCTTGCATTGATGACGATGGAGTAATAGATGAGGAAGCAACAATTGCAGTGCTACCAGAA GAATTACAGGAAAAGGCTACTCCAGTAATTCGAACATGTGGTACTAAAGTTGGAGCGAAT GCATGTGACAATGCTTGGTTAACGCATAAATGT…	VGSENMFPWLVAICGLFSFYLTPFTLALSDEMKELAQMLHNTCVDETGVSEALIEKVNTEKVFADDENLKCYIKCLMTQMACIDDDGVIDEEATIAVLPEELQEKATPVIRTCGTKVGANACDNAWLTHKCYASMEPDGYMLVRKFWDTRSVHKGQFKITMIIIYGMLLNLTNHASIIFQMYF
CdieOBP12	Unigene0013319	AAAGAATAATTTTACACTCAAATAATTATTGTTGTTACACTTTAAATACAGCCATAACAT CAAGATCCTTAGGAGCCATGGAATGTAGACACTTAACCAATTCAAACACGGTTTCGCTCG GAGTCGCCTTCTTCTGGGAGCATTGTTTAACGGTTGCCGTTACCACTTTTTCGTTCTTGA ATTTGTCTGTCAATTTTTTAATCAGGACATCATCCATGATATCGCCCGCGTCGTTTACGA ATCCTAGCTTCTTGTTGACGCAGAAAATGTGATTTTTTAGGTTCGGGTCGTCTACGTATT CGCCTTGCATGGTTTTGGTTACCAGGGCTGGATCTACGGAGGTTTCTTTGATGCATGTTG CGTGCATGGCTCTGAGTTTTTCGATTTCTTCCT…	RYKYRKMMRYLFLMVIPLIAIEAQMLSKEEIEKLRAMHATCIKETSVDPALVTKTMQGEYVDDPNLKNHIFCVNKKLGFVNDAGDIMDDVLIKKLTDKFKNEKVVTATVKQCSQKKATPSETVFELVKCLHSMAPKDLDVMAVFKVQQLFECKIIL
CdieOBP13	Unigene0013657	GTTAAAATGAGTTTGGGCAAACGTGTACCAGCGACCATTTTAATCTTTTCCATTATTACA TGTTTTGTGCAAGAAACAACATGTTTTACCAGTGAAGACGTATCAAACGATATTAAATTC ATCAAGGTGTGTAATTTGAGTTCTCCCATAAGTCCATATTCGATGAACGATGTCTTAACT AGCAAAAAATTGGAAAACAGAGAATCCAGGGCGTTCAAATGCTTCCTGCACTGTCTCTTG ACGAAGTATGGCTGGATGGACGAGGATGGCGGCTTTTTAATACACGATATCAAAGAAAGT CTGCAGCAGAGCGATATACAATTATCAACGTTGGAGTATATCTTGTATTCTTGCACTGCT GTTAAATCTATCGATAGATGTCATAGGGCTTAT…	VKMSLGKRVPATILIFSIITCFVQETTCFTSEDVSNDIKFIKVCNLSSPISPYSMNDVLTSKKLENRESRAFKCFLHCLLTKYGWMDEDGGFLIHDIKESLQQSDIQLSTLEYILYSCTAVKSIDRCHRAYYFTDCFWKKMDEEQPTADDLFYNVESRRIT
CdieOBP14	Unigene0014126	ACTAATTACATGTTTTTAAAATAAAATACTATATAACATATTTGATGTAAGAGTTTTAAT TTTTCATGGGATGGGGGAAGCATTTGTGCACTTTTTCCATATCTTGACAGGTAGATATAA CATCAATCGCTTCTATGCATGAAATCACTGTATCGTCATCTTTTGCGTGTGGTGGCATAT GAGATTTTATGAAATCAATATCCAGTTTTCCATCTTTACCGATCTCTCCCGCTGCTTCAC CTAAACATTTCATAGCACATAGTAATTTTTCAGATTTTGCGTTTGGATCCTTCATCATAG TTTTTATTTCGTCCTCCGTAGTGTCAGATTCGGTCATACATTTATCTATTTGTTCTTGTG ATAATTCAGATATAAAGCCAGGTTTGCCGATGA…	IGFSSFMSTILLVSSICYVIGKPGFISELSQEQIDKCMTESDTTEDEIKTMMKDPNAKSEKLLCAMKCLGEAAGEIGKDGKLDIDFIKSHMPPHAKDDDTVISCIEAIDVISTCQDMEKVHKCFPHPMKNNSYIKYVIYFILKTCN
CdieOBP15	Unigene0014127	ATATGATGGGGGATGCATTTAAACACTTTTTCCATATCTTGGCAGGTAGATATAGCATCA ACCGCTTCTAAACAAGAAATCACTGTATCTTGGTCTTTTACGTGTGGTGGAGAATGAGAT TTTATGAGATCAATATCCAGTTTTCCATCTTTACCGATCTCTCCCCTTGCTTCAATTAAA CATTTCATAACACATAGTACTTTTTCGGATTTTTCCTTTGGCTCTTTCATCATTTCAGCT TTCATTTCGTCTTCCGTCAGGCCAGATTCTTCTACACATTTAACTATTTGTTCTTCTGAT AAATCAGAAAAAAGTCCAGGTGGTCCAGGAAGTGGGCCATGTTGACCTGGTTTGCCAATA ACATAACATATCGACGACACCAATAATACTATT…	EKIIMFGFSSCMSIVLLVSSICYVIGKPGQHGPLPGPPGLFSDLSEEQIVKCVEESGLTEDEMKAEMMKEPKEKSEKVLCVMKCLIEARGEIGKDGKLDIDLIKSHSPPHVKDQDTVISCLEAVDAISTCQDMEKVFKCIPHH
CdieOBP16	Unigene0014436	AAGATGGCAAAAATTATAAGCCTTCTCATTGGGTTGGCTTTCGTGTGTGGCATTAATGCT AAGCTTACTTTACCACCAGAACTACAGGAATACGTTGATGACTTACATAAATTATGTATT GGAAAAAGTGGAATCACAGAAAATGATCATCAAACTTACGATATCACTAATAAAGATCAG AAAGTAATGTGCTATATGAAATGTCTTATGTTAGAATCCAAATGGATGAAACCAGACGGA GTTATTGATTATGACTATATTGAAAGTAGTGCTCATCCCGATGTTAAAGACATCTTAATG GCTGCTACTAACAAATGCAGGAACATTGATAATGGAGCTGATTTATGCGAGAAATCTTAT AACTTTAATTACTGTATGCAACAAGCAGATCCA…	KMAKIISLLIGLAFVCGINAKLTLPPELQEYVDDLHKLCIGKSGITENDHQTYDITNKDQKVMCYMKCLMLESKWMKPDGVIDYDYIESSAHPDVKDILMAATNKCRNIDNGADLCEKSYNFNYCMQQADPVNWFFVSNVPFLKFCDSSTSIGFLTFQFPIVLCYNYIK
CdieOBP17	Unigene0016601	GTATTTTAAACAGTAATTACAAAATATTAAAAACCTATTCTTTGTGGTACTCGGAATAAA AGCATTTAGCACTAGTAAAAGCAGTTTCTTCAGGTGTGTCCTGGTCTTTGAAACAATCGT TTAATATTTGCTGCACTCGAGCTTCATCCGGGAACACGACCATTAAATTTTTCTTGATCT CCTCCAAGTTATGTTTGCCATCTGCATCGATAAATCCACTCTTTTTGCCTATGCAGAGCA ACTGTTTTTTCAGTTTAGGGTCATCGGGAAATTCACCGGACAAAGTTTTCATTATCATTT CTTCACTGGCTCCGGTTTCTGCAATACAGGCCTGGTTCATTTCTAAGAGCATAGCGTGTT GTTCTGGAGTCATTTCTGATTTCGCAGCAGCAG…	RHHRFLKMKSFVLFSFVLVAAAAKSEMTPEQHAMLLEMNQACIAETGASEEMIMKTLSGEFPDDPKLKKQLLCIGKKSGFIDADGKHNLEEIKKNLMVVFPDEARVQQILNDCFKDQDTPEETAFTSAKCFYSEYHKEVFNILLLFKI
CdieOBP18	Unigene0023969	GTACAGTGTACGATAGTGTGACGTGTGATAAACTCTCTAACGTTTTAAGCTCTCCTTACC ATCAGAGGACATGGACAAAGTCTTGGAGGATAACTCGCAGTGTAAAAAACAAAGCGGTGC CACGAGAAGAGAAATAGCGGCCGCCCTTTCAGGAAAATTCTCGGATTCTCCCGCTTTAAA GGATCACATATTCTGCATGTGTAGAAGACTAAACTTTATTTCTCAAAATGGACACTTTCA GTACGATAATATTAGAAGAAAGTTGGACAGAGTGATTCCCGATGAGGGTAAAGTTAACGG TTTGATGAATCAATGTTTACTTCCAAAAGCAACTCCTACGGATTCTGCGTATGATGCGAT GAAGTGTATTTCTGACAACAGGAACCTGGCTTT…	YSVRCDVTLRFKLSLPSEDMDKVLEDNSQCKKQSGATRREIAAALSGKFSDSPALKDHIFCMCRRLNFISQNGHFQYDNIRRKLDRVIPDEGKVNGLMNQCLLPKATPTDSAYDAMKCISDNRNLAFDYDYYAISRKCKSVLNITKLTKLCFCNIKINLTTCINRNYYRFQQFIFFINLLPTHGPNSKVNKVDWLQTVIYCPTELLLGLLALLAVNF
CdieOBP19	Unigene0023975	GGGGGGGGGGGGCTCTTTTAATATCTTTTAATACACCACCAATTTATATAAGTGCTAAAC GGCATTAGTCTTTAGCAATTTCTGAACGCACTATTGCTGAATTTATATTGTTTTATTTAA CATTATTCAAAATGTGTAACTTCATTTAAAACAAAATGAAATGGAATTGTTAAAAGAAAA CATCTAAATGAAAATATTTCTGAAAGTAATAATAAAACCTCATCTATTTAAAATAATTTA TTTCTGACTCTTACTGCATTAAGTTTTGAGAGAACACAAATTACAACTTCAAAACATCAT CTGTCTACAACAAATTGATGTTGGCCTTCTGGTAAACGCATTTGAAAGCGTTGTACGACT GCAATTTGGGGTCGGTGTTGGCAATTGCGCAAG…	EYVDHLKNITMKVLLAAVFVIALVQVYALTDKQKELLAQHYKECLDKSKVEQAILQRARSGDFADDAKLKDHILCISQKIGFQNAAGVLQKNVIETKLKEALKGDDAKTKQLIKACAIANTDPKLQSYNAFKCVYQKANINLLTDDVLKLFVFSQNLMQESEINYFKMRFYYYFQKYFHLDVFFQFHFILFMKLHILNNVKNNINSAIVRSEIAKDCRLALIIGGVLKDIKRAPPP
CdieOBP20	Unigene0028824	TATAAATCTATATGCTTAAATTTTTTTTTTATTTTATCGGTAGCTGCAATATTTTAGTAA TTAACATAATTGAGTCCATACTTAAAACTAATGTTGATGTTCATGATGATGGTGGTGTTC GCCACTCTCATGGCTACCGCTTTCGTCGCTACCATGATGATGATGTCCTTCAAACACATG GTTCTTGTGCAAGCACTTCCAGACATGTTCGGTGGTTTCAGTTTCTGTAGCTTTGCCTAC GGCGCATGCATTAACGATTTCTTCAGCCTTGGTGGTGTCGTGTATCACATGTCCCACGTG GGTCTTCACGCCATCCACGTTAATTTTTCCATCGTGGGTGATCAGATTCAGTCCTTTGGA CATACAAATTACGTGTTTGGCGTATTCTGGGTA…	LKKMKLLIVISAVLVVALADDPHGFGAVHKKCQADPTTHIDDAVLDDIKNHHEKASEYPEYAKHVICMSKGLNLITHDGKINVDGVKTHVGHVIHDTTKAEEIVNACAVGKATETETTEHVWKCLHKNHVFEGHHHHGSDESGSHESGEHHHHHEHQHFVWTQLCLLKYCSYRNKKKIAYRFI
CdieOBP21	Unigene0013317	CGTGCAAAAATGAACAACCTGTTGAAAATTTCGATTGTTTTTGCTGTCGTTTCCGCAATT TCATGCCAGGATTTTACCGAAGAACAACGTAAACGAATCATCCAAAACCGCCAAGAATGC ATCAATGAAACCAAAGTTAATCCCGAATTGATCGAGAAAGCCGATTTGGGCGAATTTCCC GACGACGAGGCCCTAAAATGCTTCACCAAATGCTTCTACCAAAAAGCCGGTTTCGTCAAC GACAAAGGCGAAATTCAAAGGGACGTCATCGAAGCCAAACTACCCCCTCAAGCCGACAAG AAGAAAGCCTTAGAAATCGTGGACAAGTGCACGGCGAAAGGCAGCGACCCTTGCGAAACA GTTTTTCTGGCCCACAAATGCTACTTCGAAAGC…	RAKMNNLLKISIVFAVVSAISCQDFTEEQRKRIIQNRQECINETKVNPELIEKADLGEFPDDEALKCFTKCFYQKAGFVNDKGEIQRDVIEAKLPPQADKKKALEIVDKCTAKGSDPCETVFLAHKCYFESIKKEASSKEEEKSEKEAGYIDSSLLLIVILVCNNNK
CdieOBP22	Unigene0013929	ATATTACAAATTGTTGCTATTCAGAGTTAGCGATGACGAAAACTTCAGTCTTATTTTGTT TAAGTTTTATTTGTTTCTTGGAAATAGTACAGCTTACGCCAGTACCATTTAAAAATCTCT CAAGATATGAGCTAAACCTTATTGCCTTAGAATGCATGGAAGAGGTAAAGATTAATCGAG TCATCGTAGAAAAAGTTCTTAAAACTGAGATTCTTCCGAGAGATAACGACAAATACAAAA AATATTTAGCATGCAGTTACAAAAAACAAGGATATTTATCAGCTGACGGAAAAGAAATGT TGTATGACAACTTATATCAATTTTTAGAACGGTTTTATGACGGAACGGATCTGCAAAGCT TAGAACATTGCAAGGCTATACGAGAGGAAGACG…	ITNCCYSELAMTKTSVLFCLSFICFLEIVQLTPVPFKNLSRYELNLIALECMEEVKINRVIVEKVLKTEILPRDNDKYKKYLACSYKKQGYLSADGKEMLYDNLYQFLERFYDGTDLQSLEHCKAIREEDEGELCFQNLDCILKGLRKIEMQKEVISNDIE
CdieOBP23	Unigene0019314	GCTTTTTGAAATCTGCTAAATTTCTTGAATCGATTACGTTTGGGTAAATCTAAACTTTAT ATTCTTGTCCTACAAGAAATCTTGGTATATAACTTGCTGATTTTCGACACCTGAGTACAT CGCAAAATAAAACTACCGGACAAGGTGAAGACTGCAAAAATCGTTTTAAAAGCCCATAAA AATGAAATCGTTTGCTTTCGCTTTGTTGTTTGTTGTTGCAGCTGTTACGGCTTACGAACA AGAATATGTAAATGAGCTCTGGCTCGAAGTGCATAAAGACTGTCAAGCAACTCCCGGTCT CTTCGTGCCCGAAGAAATTTTCCAACAACTGAAACAAGGCCAAAATCCTGCGCTGCCCGC CAACTTCGGCGCGCATGCCCATTGCATGCTAAA…	LFEICISIDYVWVNLNFIFLSYKKSWYITCFSTPEYIAKNYRTRRLQKSFKPIKMKSFAFALLFVVAAVTAYEQEYVNELWLEVHKDCQATPGLFVPEEIFQQLKQGQNPALPANFGAHAHCMLNKLEFQDEEGYFLLDVVTEAALRFYDIDDHATSIANECTANKGTKEENALSLFGCFKKYGINIGQLFVTYDVWSI
CdieCSP1	Unigene0035589	GCTCATACTTTTGTTTGTAAATTCCCTGTGGGTCAAATTTTTTTGTCAATCTTTCCCAGT CTTTGGACCTCTTGTTCATCAAATGTCGAATGACCCTTTCGGTGGTGTTTTTCTGTTTGT CGTTGCATTTTGAGCAGCCACTGGCTAATGCATCAGGAAGAGTTTTTTTAAGTTCTCTTC CTTCGGGTGTACATGGACCTTCTTCCATTAAACATTTAATATAATTTGTCAAAACTCTAT CGTTCTTCAAAATTCTGTCGACATCAACATTATCATACTTGGTTGAGTAAGGACTCTCTT GAGCAAAAGCGAATCCAAACAACGCTACCAAAACCACTGCACATACGTAACGCATCTTGA AGAATTTAAATAATCAAAAACTATTATTATTAT…	VARFAGLCDLIVYNNNSFLFKFFKMRYVCAVVLVALFGFAFAQESPYSTKYDNVDVDRILKNDRVLTNYIKCLMEEGPCTPEGRELKKTLPDALASGCSKCNDKQKNTTERVIRHLMNKRSKDWERLTKKFDPQGIYKQKYE
CdieCSP2	Unigene0036010	GGCGTATTTGGTTCTGTATGAACCGGCTGGATCGTATTGGGCCTCTAATTCTTTCCACCA TTCGGGTTTGTTTTTGATCAAATGGCGGATGATTTTTCTGCTTCCGTTTTGCTGTGCTTC GCTGCATTTAGAGCAGCCATTTTGGAGAGCGTCCGGTAAGTTTTTTTTTAATTCTTCACC ATCCTTTGTACATTTCCTCTTCCCCAAAACACAATCAACATAGTTCTTCATCAACCGATC GTTCTTGATAATATCGTCCAAATTAACATTGTCGTATTTGGTGGTGTACTTTTCCTCCGG TCTGCAATAAGCCAAAGCGCAAAGCCCGAAAACTA	VFGLCALAYCRPEEKYTTKYDNVNLDDIIKNDRLMKNYVDCVLGKRKCTKDGEELKKNLPDALQNGCSKCSEAQQNGSRKIIRHLIKNKPEWWKELEAQYDPAGSYRTKYA
CdieCSP3	Unigene0036864	GTTACAGATTCATTTTCATACCATGAAACATTTCGCGTTACTGATTTTGTTGGGGTTGTG CAGTGCGGTGTATTGCAGACCAGGGCACTACACTACGAAATACGATAACATCGACTTGGA TGCGATCATAAGAAATGACAGGCTGATGAAGAATTACGTCGATTGTTTGATGGAAAGGAA GAAATGTACTCCGGACGGAGCTGAATTGAAACGAAACATTCCTGACGCTCTCCAGAACGA CTGCGCGGACTGTAACAAAGTCCAGAAGGACGGCTCCAAAAAAATCCTGACCCACATGAT CAAAAACAAAAGAGATTGGTACCTCGAAGTCGAAGCCAAATACGATCCAACTCACATATT CAGAAAGCAGCACGAGGAAGAGA	LQIHFHTMKHFALLILLGLCSAVYCRPGHYTTKYDNIDLDAIIRNDRLMKNYVDCLMERKKCTPDGAELKRNIPDALQNDCADCNKVQKDGSKKILTHMIKNKRDWYLEVEAKYDPTHIFRKQHEEE
CdieCSP4	Unigene0038516	AGTAGAACCGACAATGGCCCTTTTGACTAAAATTTTATTGTACGTTTGTGCATTCATCGC AGTTTTTGGAATAGCATTGTCGCAAGGTCTAAATGGGAACGTTTACGTCGAAAAACAGTT GCTATGTGCTTTGGATCGAGCCCCCTGTGATAATTTAGGCAAACAAATTAAAGATGCCCT GCCAGAAATTATTGGAAAGAGCTGCAAATCTTGCGACCAGAAACAATTAGCCAATGCCAA GAGAATAGCACGATTTGTCCAAACTAAATATCCAGATGTATGGAATGACCTAGTACGGAA ATATGGA	VEPTMALLTKILLYVCAFIAVFGIALSQGLNGNVYVEKQLLCALDRAPCDNLGKQIKDALPEIIGKSCKSCDQKQLANAKRIARFVQTKYPDVWNDLVRKYG
CdieCSP5	Unigene0043379	GGGCATAAATATAGTTTTAATCGAGCCAACTTCAATACAAATTATTCGATTTACGCTTCT TCAAGATCAGAGTAATCTTCATTTTCATCTAAATATTTTCTTTGGAAATTGCCACTTGGA TCGTATTTTGCTGTAAGTTTGTTCCAGTCATCTCTATGTTTCAGAAGAAGAGTTGAAAAT ACTTTGCCGGCAATTTTCTTTTGAGCGGCAGTACACTTCGAACATTCAGTTTCAAGAGCG TCTGGTAGGTATTTTTTTAACTCCTTTGCCTCATTTGTACAAGGTCCTTTATCCAACAAG CAATTTATATAGTTCTTGAGTAGTCTGTTACTTGCAAGAATGGCATCTACGTCTATGTTG TCGTACTTCGTAGTATACGTTGGAGTGGCTCTC…	VLHLSVNFCNITRNKFDSAKMYSLRAVIGLVAIFVIVVHVNEGVEAKALTRVQRATPTYTTKYDNIDVDAILASNRLLKNYINCLLDKGPCTNEAKELKKYLPDALETECSKCTAAQKKIAGKVFSTLLLKHRDDWNKLTAKYDPSGNFQRKYLDENEDYSDLEEAIEFVLKLARLKLYLC
CdieCSP6	Unigene0005886	CACACCTTTAGAGCTGAAGCGAAATGAAGTGCGTAGCAGGAATAGTTCTTTTAGTGGTGG CCGCGGCTTTTTGTGAGGCCAGGCCCGACGACCAATACACGAGCAAATACGACAATATAG ATCTAGATGAAATTTTGCAGAGCGATAGATTGCTGAAGAACTACATGAATTGCCTTTTGG ACAAGGGGAATTGTACACCGCCTGGAGCAGAATTGAAAAAAAATCTACCGGAAGCAATAG AAAACGGTTGCGATAAATGCAGCGAGGCTCAACAAAAGGCCGGAAAGAAGGTTCTGAAGT TTTTGATCGAGCAAAGACGAGAATATTACGATCAGCTGGAAGCGAAATACGATCCCGAGG GCAAATACCGGAAACGCTACCAAGAAGACTTGG…	HLSSEMKCVAGIVLLVVAAAFCEARPDDQYTSKYDNIDLDEILQSDRLLKNYMNCLLDKGNCTPPGAELKKNLPEAIENGCDKCSEAQQKAGKKVLKFLIEQRREYYDQLEAKYDPEGKYRKRYQEDLEKEGIKLNCYVHKYVCITFLNRINI
CdieCSP7	Unigene0007660	GTGTCATTAACGAAAATGAAAGGTATTACCTTATTGGTTTTTTTCGGTCTGTGTGGGTTG GCTTGCTGTAGGCCCGACGAAAAGTACACCACCAAATACGACAATGTCGATTTGGACACG ATTCTCAAGAACGATAGGTTACTGAAGAATTATGTCGAATGCGTTTTGGGGAAGAGGAGT TGCACCAAGGATGGAGAAGTATTGAAAGCACATCTGGCTGACGCTCTCCAAACTAATTGC GCCAAATGCAGCGAGGCCCAAAGAAATGGCAGCAGGAAAGTCATCCGGCACTTGCTGAAG AACAAACGCGATTGGTGGAACGAGTTGGAGGCCAAATATGACCCCCAAGGAACCTACAGA AAGAGATACGCCGATGAACTTAAGAAAGAAGGAA	VSLTKMKGITLLVFFGLCGLACCRPDEKYTTKYDNVDLDTILKNDRLLKNYVECVLGKRSCTKDGEVLKAHLADALQTNCAKCSEAQRNGSRKVIRHLLKNKRDWWNELEAKYDPQGTYRKRYADELKKEG
CdieCSP8	Unigene0000694	AAGTCGTCGACAACCATTTCGTAATTACTTACTAAGGGATCCAGAAGAATAAATTACGTC AATGTTGAGCATTTTCATTTAAATACCTTCAACTTTTCATTTCTTGTCGTCAATGGTCAC TTTAATATCTTAAAAAAGATGTAATGTTTTTTATTGCTTTTTCTTAATAGAGTTTTGTAG CTTACATTTAAGATATTTTTTTTTATTCTAGTACGTCAACTGAAGAAGCTGTGTTTTATT TTTGATTCATCAGTCCTAGGTATTTGCTCAATCAGTTTTTACATATTATTTTGACAAGTA CCTATTACCTGTATTGTACATAATTTTCAAAATTATTAAACATTAATTAACTAGGCAATG AAATGCGTATAAAAAGCAAAAAAAGAGAGTCCT…	RNIPFNYYRILIGAYRNVVLHNSTMVLIISVLIGITLDLTSAKPAVKYYASKYDHIDVEAILNNRRMVNYYSACLLSQGPCPPEGVEFKRILPESLQTNCGRCTEKQATIALRAIKRLKKEYPKIWSQLAEKWDPDDIYVKKFESTHRNKGGLIKPSQEPNFNSNRFDDSHTSDNTIDGHLSPTPTASPLNSSTKNRPDSTTHKVITSTNSIPSFIISTSTKSGSSKKPTLLTSTPSTTITTSKATSRVSIIASTSTRSPSSVSPRISSTTTTRLPPIPGFLPLNTFFTNPPVRPIVNLNIGANIGATVSGFVRGLGAIGSRVMETGAEIAEVVVKNLAKPLPLFIRREYFHYVPFRFLCFSKNYIKLILMEMVSSKALVKKSEQTFPVSIARETNSAY…
CdieCSP9	Unigene0009732	AGCAGTGTTTTCTTTATTGGCCGCGGCCATCGTTGGGTTATCTAGTGCCGACGATCAGTA CACCTCAAAGTACGACAATGTGGATCTGGATCAGATTTTACAAAGCGAAAGGTTGCTCAA GAATTATATGAATTGCGTGATGGATAGGGGGAAGTGTACCCCGGATGGGGTTGAATTAAG GAGAAACTTACCCGACGCCTTGGAGAACGAATGTTCCAAATGCACCCCCAAACAAAAAGA GGGCACCAAGAAAGTGCTCCACTACCTCATCGATAACCGACGCGACTTCTGGAACGAACT GGCGGCCAAATACGATCCTAATGGCGTATACATTAAGAAGTACAAGGAACAAGCCAAACA GG	AVFSLLAAAIVGLSSADDQYTSKYDNVDLDQILQSERLLKNYMNCVMDRGKCTPDGVELRRNLPDALENECSKCTPKQKEGTKKVLHYLIDNRRDFWNELAAKYDPNGVYIKKYKEQAKQ
CdieCSP10	Unigene0000791	CTCGTACATAGAAATAGAAATATCTTTTCCGGCAGTCAATTATTAGATATTATTGAGTGT TTGATGTGGAAATTTGTTACTAATTTTCCTCACATATATTTTTTTTCATTCGTTCAAACT TTTAATTCGACTAACCCAAACTCACCCAAACCGAATCTGGATATTTTTATGAGAGATTAT AGTGATTTTATTTTTTATCCTTATCTAATAAGGTATTTGTACAGATTTTTTCTATTCAAC ATTCCAATCTCAGGCAGTTACATGGATAATTACTATTTCCTTTATTAAAACTGTATTATT TCCCCCGTCAAGAATATTGCGCCTTTCAACGTATAAATAATCATAAATGCCGCTATTGAT TTCATAATCGTAACAAGATCAAGTGCAAATCTG…	RTKKYLFRQSIIRYYVFDVEICYFSSHIFFFIRSNFFDPKLTQTESGYFYERLFYFLSLSNKVFVQIFSIQHSNLRQLHGLLFPLLKLYYFPRQEYCAFQRINNHKCRYFHNRNKIKCKSVIMKLCILVGMALIGAVLAEEPKYTTKYDNVDLEEIIKSDRLMKNYVNCLLEKGKCTPDGAELKRVLPDALHTDCSKCSPTQQKGSRKIMRHLIDNKPEWWKELENKYDKEGTYQTKYRAELKTEGIKVIRFSIALRLLLILWNK
CdieCSP11	Unigene0012300	GTTTAGTCTCTAGAATATTTTGACCAACATGTGGAAATTTGCTGTTTTCTTTCTACTGTG TTTCAATATATTTGGACATTCAAAAGGAGAAGTTACCGAAAAAACTAAATACACTACAAA ATACGACAATATTGATATAAATGAAGTTGTTCACAATGAAAGGCTGCTTAAAAACTACGT TTATTGTCTATTAGAAAAAGGACCCTGCACCCCAGATGGTTTAGAGTTAAAAAAAAATAT GCCGGATGCTATTGAAACCGATTGCAAGAAATGTAGCGAAAAACAAAGACAAGGATCCGA AGTGATGATGAGATATTTAATTGATAACAAGCCCGAGTATTGGAATCCATTACAGGAGAA ATATGATCCGACAGGAAGTTATAAACAGCGATA…	FSLNILTNMWKFAVFFLLCFNIFGHSKGEVTEKTKYTTKYDNIDINEVVHNERLLKNYVYCLLEKGPCTPDGLELKKNMPDAIETDCKKCSEKQRQGSEVMMRYLIDNKPEYWNPLQEKYDPTGSYKQRYLESKKVEVAVEPVDKSSEFSLNKYNFNVQCYIILYISGLTFLSAFVGLNFHLFQCCQNTYPRYGQYTLWKEINSKKKIWAI
CdieCSP12	Unigene0013800	GTTGGGTTCAAGAACCTGAAGTAGAAGTTTTTCATTTATTTCCAAGATGAGGATTTGTTT TAAGGTTCAAACTTTTGCATTCTTACTGATCATCGCTACCTTAGCTTATTTCACAAACTG CGAATTAGCAGAGAAATCAGAAGCTACAACTAGACCTTCAGTTTCTGACGAAGCACTCGA AAAAACTTTAAGTGATAAACGATATCTTCAAAGGTTACTCAAATGTGCTGTAGGTGACGC TCCATGTGATCCAGTTGGACGACGACTTAAAAGTTTAGCACCACTGGTTCTTCGAGGATC ATGTCCACAATGTACAGAACAAGAAAAGAAACAAATCAAGAAAGTGCTGGCTTATGTACA AGTAAATTTTCCCAAAGAGTGGAATAAAATGTT…	LGSRTSRSFSFISKMRICFKVQTFAFLLIIATLAYFTNCELAEKSEATTRPSVSDEALEKTLSDKRYLQRLLKCAVGDAPCDPVGRRLKSLAPLVLRGSCPQCTEQEKKQIKKVLAYVQVNFPKEWNKMLQTYSSGIKIYKIIISSTLILNILFQVIFKNGSIDRKIQEISTKMAKLGIWGFWMREIIRSFCHLKSTEKSIKK
CdieCSP13	Unigene0015162	AAAAAACTTATCAAGAGAGACCTCTAAAATCTTCCATCCTTTTTCACCGAAGAAGGCGCG TTTACGTATATAAATCATTACAAAGTCATTTTCAGTGATTAGTATTTTAAACATTTAGTG CGAAGCAATAATTATTTATTTAAAACAAATCGAGATGAGGCAGTTAGTGTTAGTTGTCTT CGCAGTGCAAATTGCAGTTTGTTTGAGCCAGCAGTACAACACCAGATTCGACCATCTGGA TATCAACAAGATCCTTTCCAATCGGAGGGTTTTGGGTAATTACGTCAAATGCATTTTGGA CGAGGGCCCTTGCACAGCTGAAGGTCGTGAATTGAGAACTCATATTCCTGAAGCCTTATC TACCAGCTGTGCCAAATGTTCCCCTACGCAGAG…	KNLSRETSKIFHPFSPKKARLRIIITKSFSVISILNICEAIIIYLKQIEMRQLVLVVFAVQIAVCLSQQYNTRFDHLDINKILSNRRVLGNYVKCILDEGPCTAEGRELRTHIPEALSTSCAKCSPTQRNFVKKGSLYLIKNEPEEWKKITKKFDPEGKQAAKFQEFLKANSNK
CdieCSP14	Unigene0015360	AATGGGCTCATGCCTTTTTGAAATGCTCAGGATGTCTACCTCTGTAAATATGGGTCGAGT CAAATTTGGCCTCCAATTTCTCCCACCAGTCAATGTGGTTTTGGATAATGTATTCCAAAA TCGTTTTAAATCCAGATGTTTGGGCTGGAGTGCAGTGGGCGCAGTCGTCACGTATAGCTT CCTCTATGTGTTCTCTCAGTTCTTCAGTTTCTTTAGGGCACGGTAACTTTTCATCTAGCA GACAATCAACGTGATTCTTCAGCAACCTAGAATTTTTCAAATTATCCGGGTTCTGGAAAA TACTGTCGAACTTTGCCGTATACGTATCGCCATCCGGTAGGCAATTAGCCAAGCCGCAAA CGACGAAGAACACGAAAACCACGAATTTCTTCA…	KMKKFVVFVFFVVCGLANCLPDGDTYTAKFDSIFQNPDNLKNSRLLKNHVDCLLDEKLPCPKETEELREHIEEAIRDDCAHCTPAQTSGFKTILEYIIQNHIDWWEKLEAKFDSTHIYRGRHPEHFKKAAH
CdieCSP15	Unigene0016846	TATCATTCGGCATAACGACACATTTCCAATATGAAATTCGCAGTTTTTTGCTTGTTGGTT TTCGCCATCATCGGTTTGTCTTGCGCAGACGATCAGTACACCTCCAAGTACGACAATGTC GATTTGGACCAAATTTTGCAGAGCGACAGGTTGCTGAGAAACTACGTTAATTGCATGTTG GATAAGGGCAAGTGTACTCCAGATGGTGCTGAATTAAGGAAAAATTTGCCAGAGGCATTG GAAAACGACTGTGCCAAATGCTCCCCCAAACAAAGAGACGCTTCCAAAAAGGTCCTCCAT TTCCTCATCGATAACAAACGTGCCTACTGGGACGAATTGGCAGCCAAATACGACCCTAAC GGTGCATATTTGAAGAAGTACCAAGAAGAAGCC…	YHSARHISNMKFAVFCLLVFAIIGLSCADDQYTSKYDNVDLDQILQSDRLLRNYVNCMLDKGKCTPDGAELRKNLPEALENDCAKCSPKQRDASKKVLHFLIDNKRAYWDELAAKYDPNGAYLKKYQEEAKKENIKLTNYCSTTKLCDDFSSCILDSIYVKL
CdieSNMP1a	Unigene0028918	TCAGTTAAATCCCTCCTTTGCGCTTAAAAACTTCAATCAAAACCTTTTAATTCGTTGTCA AGGAGATAATGTCTTAATTAAGTTCGAGTTTTATGTTGATTTTAAAAAAGAAGTACAAAC AATTTTTGTTTATCATTTTTCCTAACTTGCGGCAGGTAGAAGTTGCTGCAAAAACAACTA AAAAAGTATACGGATTCGTTAGGGAGGCTAAAAAAAGTAGCAACATGAGGTTTCCGGTGA AGTTGGCTGTCGGTTCAGGGTGTGCGTTCTTTTTCATTATTTTGATGGGGTTTGTGATTT TTCCGAAAGTGATCAAAGGACAAATAAAAGCGATGGTTAACCTGAAACCAGGCGCAGAGA TCAGAGAAATGTTCCTAAAAGTCCCTTTTCCAC…	SIPPLRLKTSIKTFFVVKEIMSLSSSFMLILKKKYKQFLFIIFPNLRQVEVAAKTTKKVYGFVREAKKSSNMRFPVKLAVGSGCAFFFIILMGFVIFPKVIKGQIKAMVNLKPGAEIREMFLKVPFPLTFKIYLFNVLNPEEIQSGGIPKLKEVGPFCYEEWKTKINVADTEGDDTITYEPVDTFLIADGPDCISIDTEVTVPHPMILGLVNTVFRQKPGALTLANKAIKSIWSNPTSIFITVKARDILFDGVVIHCGVSDFAGKAICSNLKAEPSLKVLEDGDLAFSLLGPKNGTAGKRIKAFRGTQDFHNVGRIVTYDEKNKMETWNDSKCDVILGTDGTIFPPFLKKQDGLASFAPDLCRSLIATYVEHDKYDGIPVSAYHASLGDPSTNPEEKCF…
CdieSNMP2	Unigene0031440	AGTCAGTCAGGTGGTTGGAGACTTGGCCGTTGTTGGTGGCAGTTATTTGTTGGTGTAGTG GTGAATATCAGATTATAATATTGTGTAACGTAGTTAGATTTAAAACATCAACATGTTGAA AACTTGCTGTTCACCAAGGATGGTCTATGTTTGGACCGTGCTGGCGGGATTATTGTTTGC TGGTTCGTTGGTGCTGAATTTCTGGGGAATTCCCAAAATTATCAGCAACCAAATATACGC ACAATCCAGACTAGAAAATGGCACAGAACAATGGGATAGATTTGTGGAACTACCGTTTCC TTTAAATTATTCAATAAGATTTTTTCAAGTGACTAATGTAGATGATGTGCTATTTAGTGG AGCAAAACCTAAACTTAATGAAACTGAACCTTA…	VSQVVGDLAVVGGSYLLVWISDYNIVRSININMLKTCCSPRMVYVWTVLAGLLFAGSLVLNFWGIPKIISNQIYAQSRLENGTEQWDRFVELPFPLNYSIRFFQVTNVDDVLFSGAKPKLNETEPYIYELMINKTNLKFDDADEDSVTYKREFSFEFVKTGNHKETDEITIVNPLLMAALQLVSGIERLALAGCLEKLLGPSNMNTIFIKQKVRNFLFDGITFAWSNTSGYACEIVRQKMIEAVKDVRVIEHITNDDGTDYLKIALLNYKTTHYSKESPDGIYTINRGIQNISALGDILRWNGKNTLKSYGNMRSTNNETCQTIRGTDSTIYHPELQKGRELYAFNTDICRTVELVYVSSDETYNGVKAFKYQSSDSLFRPQTLIPEHDCYCSQATQDA…
CdieOR1	Unigene0039270	AGGAACTAATAGCGCCAATATGGCTTCAAGTAATTACATTGCCGTGGCTGAACCCTATAT AAATTACTGCAATTTTTTGAGTTACGCATTGCTGACTACGAGTGCCGCTTTAACTACTGT ACACGCGTTATACAAAAACATATTGATCGAGGATTATAAAAAGACCCATCCAGGCGAGGA TCCAATACATATTCTTACGTTTTGGTATCCTTTTAATTGTTCAGAACATTTGGCATGGGC TTGCATTTTGGATTGGCTGACTTCGGTAATTGTTTCGTATAATAACGTGGTAATGCAAAC GCTGATTACCCTTCTTATATTACATATTGCTGCCGAACTTAAGGTCCTAAAATATAATCT TGAAAACTTTCACTATGAAAATACGGAAGCGAG…	GTNSANMASSNYIAVAEPYINYCNFLSYALLTTSAALTTVHALYKNILIEDYKKTHPGEDPIHILTFWYPFNCSEHLAWACILDWLTSVIVSYNNVVMQTLITLLILHIAAELKVLKYNLENFHYENTEARTLANERMALRRLNELIREHQRLIRYVHRLNNLTKYLLLVEYNVTCLMIAPVILQVLKGK
CdieOR2	Unigene0040449	GGCAGAAATGACTGAGAAAATTATGGTTTTGAAAAATTTGATTCGTGAACATCAATACAT TATTGGATTTATTCAACATTTAAATATGTGTACTAAGAATATATTATTGATGGATTTTCT CCTAGGTTCCTTGGACATAGCATCAATCACAATTAATATCATAAGGATAGAGGCGATGGA GGAAGCAGCATGGTTAATAATTTTTTTTCTGCTTTTGGCACAGCAAATAATTATTTTATG TTGGTCTTGCAATGAAGTCACAGTTCAGAGTGAAGCAATTGCAATTGGTTTATATGAGAG CCGATGGTACTTATTAAATAGAGAGGGGAGGCATTTGACGCAGATAATAATCAC	AEMTEKIMVLKNLIREHQYIIGFIQHLNMCTKNILLMDFLLGSLDIASITINIIRIEAMEEAAWLIIFFLLLAQQIIILCWSCNEVTVQSEAIAIGLYESRWYLLNREGRHLTQIII
CdieOR3	Unigene0041987	GGTAGCAAGATGGCCCTTCATCAAACAACAATTCGACGCCATAATAATTAACGTTAGAGG AATCAATAAAAGCTATTCGATTTTCAATAAATATGCAGATAATCCATCTAATAGTACATC AATCGAAGAATACCGATCAAAAAAATTGCAACAAACCAAAATCTATTGCCTCAAGCTCTA CATAGGTTTCGTATCCTACGTGGCATTAAATTTAAACGTAACCTACCCGCTCAACGCCCA AAATCCGACTTACCAAAAGTGGAACCCGGCGCTTAACAGGACGTCCGTTTTTCGAGACTA TCCGTATCCGGTATGGTTCCCCTTCGACGTATCCGTTTCGGACGGGTTCTATTGGTTGGG GTTCTTTTATCAGCCGTACGCTTATTTTTTTCT…	GSKMALHQTTIRRHNNRRNQKLFDFQICRSIYINRRIPIKKIATNQNLLPQALHRFRILRGIKFKRNLPAQRPKSDLPKVEPGAQDVRFSRLSVSGMVPLRRIRFGRVLLVGVLLSAVRLFFSYEQLFLYFRCKHS
CdieOR4	Unigene0042084	GGCATCTGTTCTGTTCTTCTCGGTTTGATCTATGTAGCTTCAATATTTCTTTACTTGCAT TTGAAGAAACGAAATTCATCCAAAAATTCTGATAAAGCTAGGGACACTGATAGTATTGCA GCAGCTGAAGAAGGAATAGTAAAAAATAACCCATTGTTATCACTAACGCATCATTTTGGT CCTACGGAAAATCCTGCATATAGTGATACCAATAGTTCTGATAACGAAATAACCCCTGAT CTAATTCAAAATCATGATACTCAGATTACATCAGCTATCATCCACTCGCAACAAAGACAT A	YVFVASGLMSEYHDFELDQGLFRYQNYWYHYMQDFPDQNDALVITMGYFLLFLLQLLQYYQCPLYQNFWMNFVSSNASKEILKLHRSNREEQNRC
CdieOR5	Unigene0042161	ATGGTCATTGATTTTCTACAAACATCTATTCAGATATGTGCCATATTGACTCAAGTTATT TTGATGACTGAGTTTACAGTATTCACAATAATCTTGGTGGCAGTATTTTTCGTCACCATG ACGTATAGGCTTACAATATTTTATTATTATCCAAATGAAATTCTCCATTTAAGTGAGGGC TTAATATTTGCTATATGGGACAGTACCTGGTATGAACAGAGTGAAGACGTTAAAGTTATG ATGTATATGATGATGCTACGATCTAAAACACCATTAA	MVIDFLQTSIQICAILTQVILMTEFTVFTIILVAVFFVTMTYRLTIFYYYPNEILHLSEGLIFAIWDSTWYEQSEDVKVMMYMMMLRSKTPL
CdieOR6	Unigene0043479	CATAAGGAATTAATTAAATACATGCAAAATTTCAATAACACACTGGGTGCGTTGATGGTG TTTGACTTTCTGCAAAGCTCCTTGCAGATCGCTTCGATTTTGACTCAAGTTTTAGGGAAC AAAATTACGTTGATTTTAATTGTCTTTGTGGGCACTTTCTTCGTTGGTATGGTTCTCAGG TTGATTCTGTACTATTATTATGCAAATGAAGTGATTCTTTTGAGTCAAGGCTTGGCGGAT TCGCTTTGGAAAAGCAACTG	HKELIKYMQNFNNTLGALMVFDFLQSSLQIASILTQVLGNKITLILIVFVGTFFVGMVLRLILYYYYANEVILLSQGLADSLWKSN
CdieOR7	Unigene0005727	AATCTAGTGAGGAGATAAAAAAATTATATCGGGCTAGGATAAGAATTTGCAAATTATTTG TAGGAATTAGTGTAGGAGGTACCCTTGCGACTATAGCTGTTCTTCAATTAACGGGTGCTT TAGCCACAATTCAAATAAAAAAACACAACGAAGCTAACAACGACACATTGGAATCCCACT TCATGTATATGACATGGTTACCAAGAGACAAACTTAAGAACTTGGGTATTACATTTTCAT CACAAGTCGTATGGGGTTGGGATGGCGCTACCTTCAACTGTACTAGTCATTTGGTTATCG TAACCCTACTACTATATTCAGCATCAAGATTGGAAATATTACGAGAACGCTTTAGGG	SSEEIKKLYRARIRICKLFVGISVGGTLATIAVLQLTGALATIQIKKHNEANNDTLESHFMYMTWLPRDKLKNLGITFSSQVVWGWDGATFNCTSHLVIVTLLLYSASRLEILRERFR
CdieOR8	Unigene0006375	TAGTCATCTTAATCTCCTGTATTATACATTAACATTACGTAGGAGTAACTAGCTCGAAGT ATTGCTATAAAAGTGTCCAGTGACATAAAGCCAAAAGGTCCGATATTGAATTTTAACGGC CTTGTTGCTCTCATCATAAAGATCTTCATCATATACTTCACTTTTTCAGGTTGCTCGTAC CAGTTAGACTCCCATATACTACGACTTAAATCTTCACTAAGTAGTAAAACTTCATTAGAA TAGTAATAGTACATAAACAGCTTGTCAATGGCGTAAAGGAGGAAACCACTAACAAATATA TAATCCCACAAAGAGGTTTCGACCAATAATAATTGAAGA	LQLLLVETSLWDYIFVSGFLLYAIDKLFMYYYYSNEVLLLSEDLSRSIWESNWYEQPEKVKYMMKIFMMRATRPLKFNIGPFGFMSLDTFIAILRASYSYVMLMYNTGDDD
CdieOR9	Unigene0000605	TGAATTTCATACGAATAAGTAGTAATATCGACAATCGACTGTAATATAAGCTTTTGTTCC AATCTTGGTGTTTTAACTCTATATTCGGTGGATAGTCTACATCAGAAGTGGTTAAAAAGA ACAGTGCTGAGTTGGTGATTTATGTCGCGCCCAAATACTGTATATAAACTCGAAAAATGG GACGAAAACGATCAGGAAGAGAAAGGTCTTCATCTTCGTCTAGTTCTTCCTCAAGTGATA GTTCGTCGTCAAAAAGGGTTGTAAGAAAAAAGTGCATAGTCATAGAAAGTCACGAAAACT ACGAGAAACTATTCATTGACCATTTAAATATGTGTACCAGGAATATATTATTAATGGAAT TCATACTAGGTTCCTTGGACATAGCATCAGTCT…	NFIRISSNIDNRLYKLLFQSWCFNSIFGGSTSEVVKKNSAELVIYVAPKYCITRKMGRKRSGRERSSSSSSSSSSDSSSSKRVVRKKCIVIESHENYEKLFIDHLNMCTRNILLMEFILGSLDIASVSINLIKIDAKDAVWLIVFFMLLAQQVLTLCWSCNEIKVQSESIAMGLYQSRWYLLNKEGRQLSQIVMARAQIPLLMTIGPFSPMTTDSAVLIFKAAYSYVSLMIERLWILTNWAWLCKRLPRHQSSIYYPSSNILYELQWRPVHVSKGSIFYQYHATKNKIELVVGRLIEVGNWRASPVLHQDKYADTQDTLFMQHGMGIKKRQSYVTLSLSHAYESPLQVLNTFIDSRLDQAYKYIWGLTLRAGCGNTIYLLSTVYGQHHLKYKGQSAYAN…
CdieOR10	Unigene0008849	CTACTACAGGTGGGTATCTAAAAATACTTTAAAGAGCAAGTTGAGAGCCCAATTACTGTT TAAATTTCAGCAATAGGGTAAAAAATGAATATGCTGAACTCAAAACTTTTAAAAAGGCGG GTAGTGATACGACTCCCATCCCCGCAGCGTCCATCACCAATGGCTTCTGAGACCTCATTA TAATTGTTTGAATTTTCTTTTGTGTATCTACTGGATAATTAAACCAATCAAGCGAATAAA TGTCGTTGGCAACTTCAATACTCTGATCTATCATCACTTGTCCATAATAACAAACCGAAA ACAGAATTATAAGCCACCCAAGCAAATGCAAAGTAAATCTAACCGAATCCTCAAAAGCAT TCACCATGATAACTTCAAAGCATAAAACACTAA…	SKYFKSQISVLNRKIESFFHARWKYNSRFKAFLKVNFYIKVHVKHLENRASVVRINLDSIRVVKRDLSQPLEIRFNIWVLKMCGLWPDELDYEYDKERFMKDSLMILSLMPCAIPILVDFVLQLCGGVPDLTAGVEDMIALNCIIGMIYMVVCFINNRKALMKLMVAINYFEKYGNSAKTKEVDDRANLFSKVFLFYGILGNFMYMYMPQLSVDKCHQNRTAKMIDDGVPCGLVVRSVFPFKFDYTPVFEIVFIHQIYTCTVVSIVVLVLTMLLCGFLMHIVNQIECLRGHISKLHETSKEKFADKFIFVIRYHIEITEYSQNATKAFSTMLLFYITLTSLVISVLCFEVIMVNAFEDSVRFTLHLLGWLIILFSVCYYGQVMIDQSIEVANDIYSLDW…
CdieOR11	Unigene0010909	AAGCAGCTGTATCATCGTCCAATACAATTTGTTCAGATTTTGCTTTGTTTTTGTATTCAT CGAAATTCCTTAAAATGTGATGAAGTATCTTCAGTTGGCATGTTGGGTAAGTTATTAATG TAAACATCAGCAGGTCATTATGCATTATAGATTCTACAGCAATAATGGTAAACGGTATAG GGCCAAAATAAGCAACCCAGTAATGCTCATATTTATCAAATGGAACCCATGTAGACAAAG GAAA	FPLSTWVPFDKYEHYWVAYFGPIPFTIIAVESIMHNDLLMFTLITYPTCQLKILHHILRNFDEYKNKAKSEQIVLDDDTAA
CdieOR12	Unigene0015304	GTTTGGCGAACTTAAGGGTACCCTGGCAGATACGAACAAGCATGACGCGAAAATCATAAG AGACGCCAAAGTTTGGACTAGGGTGATGAAATTGAAAATGTCTTCAATTTCGTTGCGTAC GTGTAACAGGGTATAAAGGTGTTTGGTGCACCTGGTCAGCTCGTTAAACATTTCCTGCTC CAGCTCTGGGCAGTCGCTATCGTGCAAAACGTTCAGATTTGTATTCATCCTCAACTTACG CAAACATCTCTTGCGAAGAGTGGTTAAAGCCTCTCCCAATATATTCAGTTGGGTTCTTAG CAGGTGAAGAAGACCCACGAAAATCATGTCTAGAGTTGCAATATAAAAAGCGTAAATATC CAGCGATATATCCATATAAATCAAAGAGTAATG…	LIAFRNALGELTSLVSQAGMLMTHLVGLGKFYILVLKGEQIEDVKALLQDKRYQYRALDDFQPAQRLRKERRLSAMMSIFMFILYTFVGVSGHISAAIMVKKNTVGEAFVGNATCQTFTPYQYYYPFDVSTPTGCHYSLIYMDISLDIYAFYIATLDMIFVGLLHLLRTQLNILGEALTTLRKRCLRKLRMNTNLNVLHDSDCPELEQEMFNELTRCTKHLYTLLHVRNEIEDIFNFITLVQTLASLMIFASCLFVSARVPLSSPN
CdieOR13	Unigene0019134	TAAATTATATGCTTAAAAAACTAGCAAAACATATGCCATCACTAGATGATATCCAGAATG ACTTCTTCGGAGTGTGTATGCCCCTAGCATACTACTTTGGCATGTTGCCTGATATATTAA AAAACCAAAGCAAAACTTTTAGGATCGCTTATAAGATCTATGCTAGGCTCGTCTACTTAT TGGCAATATTTTGCCATTTAAGTCAGCTGATTAAGTTGTACCAAATGTTGATCAATGAGA ATTTCATCTTCGAGGAACTCATTAGGAACTATGCCATTACGTCGATGCATTTTACGGCAT TAATTAAATGTCTTTTCGTACGAGGCAAACTCAGCGGTGACATATTCAAGAAAGTAATTC GATTCGAGAAAAAAATCTATGGAAGTAACAATG…	NYMLKKLAKHMPSLDDIQNDFFGVCMPLAYYFGMLPDILKNQSKTFRIAYKIYARLVYLLAIFCHLSQLIKLYQMLINENFIFEELIRNYAITSMHFTALIKCLFVRGKLSGDIFKKVIRFEKKIYGSNNENIINVYKSHLTSVKNTKNYYLAGIVLVDIFYIAAPLLRDPYYIQRGNETIVIPQVPLSSWTPVDDKYWYAFVWTSAAGAYLSIFFVTTDLIIYSFIVFGTCQIDILLHFINNFFKYSMEIGETHGYTQTESFRVLQREIIIIHQEIISYVKGLNGSLKRIMLLDFLPSSIQLAGIIYQIMTNLSLVQCILLGQFTCTLIARIFIYCNSAHWLSIRSQSVAVAWFEVDWTELPCDVRRNIVLCIRRSQKPLQITIGDFQEITIQTFLMI…
CdieOR14	Unigene0027868	GCTAGCATGCTTTTGAACCCGACAATTTTGAACTGGAAAATGATAATTTTAATGGTATAT CCAATGTATAATCCGAACGTGGACAGATGCGTTGATAAAGCTTCGTAATCTTGCTTCATC ATAAGCGTTCGTAGCTCAATTATTATTGATAGATCGAATATGATAGTAGCGATAGCGAAA AATGTTAGTTTGAGCATGCGGAGGAGGCTTCTGTCTTCTGAGGGCCATATTGCGGTGACG GTGAGGATTTTTTCTGTGACCGCTATGGCGTCACGCCAGGTTTTTCGGTGCTTTT	KHRKTWRDAIAVTEKILTVTAIWPSEDRSLLRMLKLTFFAIATIIFDLSIIIELRTLMMKQDYEALSTHLSTFGLYIGYTIKIIIFQFKIVGFKSML
CdieOR15	Unigene0008561	GGGTGATGATCCGTCGATGTCTGTGATAGTGATTGATTTGATAGTGTCGTTATATTTTTG ATATGCCAGTTGAAAATCCATTTAGATAGTTTGTGATTTTTGTTTTTTGGAAATATTATT AGGCTTCAAGATGATGAACAAATTCAAAGTGGCCGGCCTGGTGGCCGACCTGATGCCCAA CATCAGGTTCATCCAGGCTTCAGGGCACTTCATGTTCAACTACTATGCGGATGACTCTGG TTCGTTGCATTTTCTTAGGTTGGGCTACTGTTGCATGCATCTATTATTTGTTTTGATCCA ATACGGGTGTATTTTTGGAAATCTAGTAGCAGAAAAGGACAACGTAAATGACCTAGCAGC CAACACAATAACAATATTGTTTTTCACGCATTG…	GDDPSMSVIVIDLIVSLYFYASKSIIVCDFCFLEILLGFKMMNKFKVAGLVADLMPNIRFIQASGHFMFNYYADDSGSLHFLRLGYCCMHLLFVLIQYGCIFGNLVAEKDNVNDLAANTITILFFTHCLTKFIYFAVRSKLFYRTLGIWNQANSHPIFVESNNRYHAIALKKMRNLLYIILAGTIFSATAWSGITFVGDSVHYIKDPENENETLSEEIPRLLIKSWYPFNAMSGMPYYIALVFQMYYVLFSLLQANLLDSLFCSWLIFACEQLQHLKEIMKPLMELSASLDTYVPKSADLFKAPGSATSQDNLIENDYNAKNDELNLKGVYSTRQELGSLNFRSGALQTFGQGGGGVGPNGLTKKQELMVRSAIKYWVERHKHVVRLVTAIGDAYGVAL…
CdieIR1	Unigene0000235	CACTATGCTAGTGATTAATAAATTAACCAAACAAATTATTATTTTAAGGCGATTCCGTTA ATCTATCTAACGACGGAGACGACACCACAAATCCATACGGCCTCACAGTTTCCCCATTAG TCGTGGTTCTAGATTTTTCCGACTTTCCAGACTTGGATTGTTCGCTAGGCGATATCGTTT GCGACTTCTGCGATTTCTCGTCGTCTTCGGATCCGTCCAGGACCGGTTTGACGTTGCTGC CGAACTTGAAGAAGAACTTGAGTTCCTGCTTGAACGCTTCCAGGAACGGTATTTTCGCTT TACGGCTGATTCTGAGAATGTTGAAGATGTACTCGAATATGACTATTACCACGCCCAGGA CGGTACCGAAGATTGTGACGTAGAAGATACCTT…	PCCIHFSVSIFANVIMYFILVVNMFRLVICAFVFIAVVNADNYNLAGLFEDDEIELNQKAFELAIELANSKMNEDTQLAPLPKVLPPQEPFTAIRTTCDVLKEAVIGIFGPKSLSNINAVQSVCDEKEMPHILTRWIYYPLRPGSAINFYPYAPLLTKAYWEIIQEWQWKTFTVLYEDDESLLRLSELILMAKDQGIVVTVEQLDRDGTGNYREALKKIWKTKQKYLVIDCHISNLIDVLIQCQQVGLMTSDYSYFLTNLDAHTRDLSPFQWSQTNITGIRLINPESAYVQSVSSQLFSDADPTDEMIQTASKLETETALLIDAVQMFSETLRKLAALEPPPSLDCDQTSSLVFGYSLVNLVKTSSYKGLTGNIEFNNEGHRSVFGLQVYEIREGGIIN…
CdieIR2	Unigene0035173	TTTAATTTAAATAAAATTGAAATAAGTATTTTTCAAAACGTTTTAGACAGCTATAACGTG TCAGATGGATATTTTTTACGAGCCTAAAAGCCTCTCCGGGAAGATCCTTACGTTTGTAGT GCTGATAACGTCCACGTTTATTTATACGGCGTTTTCCGCAAGGATTGTTTGGTTGCTTCA ATCGAATACCGAGAAAATTGATGATTTGG	LIIKLKVFFKTFTAITCQMDIFYEPKSLSGKILTFVVLITSTFIYTAFSARIVWLLQSNTEKIDDL
CdieIR3	Unigene0037081	ATGGTGGAACAAAAACCCGGAAAAGAAGCAATGCGAAAAGGCTGACGACCAATCGGATGG GATTAGTATTCAAAATATTGGTGGTGTATTTATTGTCATCTTCGTAGGAATAGGTTTAGC GTGTATAACTTTGGCATTCGAATACTGGTGGTACAAATATAGAAAAAATTCGAAAGTCAC TAATGTTACCGAAGCACACGTAAAACCTCATAAAGTTGCAGGTTTTTCTAAAGATGTAGG TTACAAGCTGGGAGATAACGAAGGTGGACTTTCATTGAAAGTTAGCAAATTATATCCGAA ATCAAAATTTTAAAAAGTTA	NFLKFFRIFANFQKSTFVISQLVTYIFRKTCNFMRFYVCFGNISDFRIFSIFVPPVFECQSYTRTYSYEDDNKYTTNILNTNPIRLVVSLFALLLFRVFVPP
CdieIR4	Unigene0041048	TACCTATATGGTAAAGTTGCTGCACTTTGCTGACAAACGGCACCGAATGTTACAAAAGCC ACATCTGGAAATGATTCCGGCAAGTCATTTTCTTTAGCTTTCATCTCTGAATTGACATTG TGTGACTCCCATTTCATAAGTGCGAATAGGGTCAACATCATAAGCACAACCAAACTGATC GTTGACATCCACACTCTGTTATCAAATGGTAAGGTGTAAACATTCGTTACATACGATAAT TTTGGCTGTCG	RQPKLSYVTNVYTLPFDNRVWMSTISLVVLMMLTLFALMKWESHNVNSEMKAKENDLPESFPDVAFVTFGAVCQQSAATLPYR
CdieIR5	Unigene0041105	ACTAAAAAATGTTGAGCTTTTGGAAGTGCATGCAGGTTTTCTTGTATAAATGAGGTTATT TTCTCTTTGCTGAATCCCATTTTCTTGAAGCAGGCGAAATCCAATTTTTAGAATCTCTTT ATACGAAGAATTCTTTTGAATAGCAAGCCATGGATCTACAACTTGTAAGAACTGAATTTC TTGGAGCCCACATTTCTCGGCTTCTTGGAATGTTTCACCAACTA	LVKHSKKPRNVGSKKFSSYKLIHGLLFKRILRIKRFKLDFACFKKMGFSKEKITSFIQENLHALPKAQHFL
CdieIR6	Unigene0043539	ACATAAGATTGATGAGAGAAGACATACACCGTGAATACTCGGTGTTTCTGATGCGAAAAA GCTCGCCTTTGATTCCGTTGTTGGACAGGTTCCTTTTTAGCGTTAATGAAGCTGGTATTA ATCATTACTGGCTAAATCAGGCTGCAGCGAAAGTACTACCTCAAACTGCCCAAAAAGAGA TGAAATATCAATCGTTACATTACAGCCCCCCCAATCAACTAGTTCACCTGAGGCTGGCCC ATGTCGCAGGAGTATTTGGAATCGTTGCAATAGGAAATGTGATTGCGTGT	IRLMREDIHREYSVFLMRKSSPLIPLLDRFLFSVNEAGINHYWLNQAAAKVLPQTAQKEMKYQSLHYSPPNQLVHLRLAHVAGVFGIVAIGNVIAC
CdieIR7	Unigene0006217	GAGAAGTTACGTGCGTTTACACGAGAAACCTTTACTCGATGACTTATTGCGTTATAAAAT CTGCTTAAAACAATATTACAGTCGGGTTAATAAAAAAAAGTCTATTTTGTGCCATAATAC GTTTAATTTGCGTCAGTTTTTACATACTTAAACATTTTTGGTTGACGATTCTTGTTGGCC CACGCTATTTCCCCAATAAACACCAAACCCGATAAGACATGACCTAAAAGCAGCAAATAA AACACAAAATGTACAGTTTCGAAATCCAAACTCCTAGCTCTAGTGTTATAGCTTTCAATT TTCATAATTTTTCCAATAACAATGGCGTCCGCAATGTCCCAAAACCATTTGATAGGGAGT CCTGCTTCGCGCAGACGAGCTATGATGGCGTCG…	LPERHFRTSFAKNKVIILVANAPDKFIRYLEYEQRNNLRYFHILITSLQLSQDLAASTLKELWTQKKLMNSLLYMPCGYNDYVYTYKPFYLNQNRSYGAIKKYRALDIRRCPTLVFNNVKNLNGLPLNISVFARKTTSVRRLPKSLQGYRIYNNIPNTTGLYGFDGVLTSEISLAMNFSIIRQKSQEFGRVFSNYSGTGTCIEVFKGEIELQGNPRFVEWGPQLKFIEYTTFISQEKVCVIVKKSEIIPRWMRLFVNVRPTVWGFFMLNLIVCSCFNNILLSKRDKGLVLSFFEIFGAMFSVASHLTERRGHLGRRLFLSCILFGALNLSCVVAALLYDSFTTVVHFPDINTLENFDRLDATIMTSTNVFRGSQNKIYQNLEKKIRYEYKGFGMDWVVS…
CdieIR8	Unigene0007574	AATTTTATCATTTTCTATCCAGAATTAAAGATTTATAAATAGAAATTCGTGGCATACAAT GCGGAAAACTTTCGAATAGTTCGACAACTATCGTGTACAATATTTGTTTAATTTCGTTTT TTTATTGTTGGTCATATAATTAGACTATGTATTTAATATACAACTTCTGAGAAAAATATC ACAATGTTTTTAATGCACAAATTTGTTTTGTTTTGTGTGTTAAGTGTTATGTGTCAAAAT GTTTTTGGCGCAAAGCAACGGATTAAAATTAATGTTGCAATTTTCCTCGACAAAGACGAG TACACTGAAGTAACGAAAATTGCAATCAGGAATGCGATAAGCGAAATAAAAACAAGAACA AAGTATCACATTGTCGAGCACATTGTTCAGCTG…	NFIIFYPELKIYKKFVAYNAENFRIVRQLSCTIFVFRFFIVGHIIRLCIYTTSEKNITMFLMHKFVLFCVLSVMCQNVFGAKQRIKINVAIFLDKDEYTEVTKIAIRNAISEIKTRTKYHIVEHIVQLQKENTFEAGQIVCDLVTNGIAAIFGPESPELNEIIQSVASSLQIPHFQTFWNPKLQQIAPSVFNLHPSSSILSQAVATLVRDNDWKSYTVIYENEDGLLRLRESLKQRRPNDLSVTFRKLGPGPDYRSVLKQIKNSEDFRFILDCKASRILKVLRQAREVKLLEDYHSYILTDLDSHSLDWTEFRDVVTNISTIRLVNPESDSIKNAGRLGNMDLKSIKTQTALMYDAINVFITAFRDIAQKEEPAVKPLDCTSFDISEHGERMHDVIIKP…
CdieIR9	Unigene0007713	GGATATATCCTTCACCAGAATTAAACTGGACGACGAAGGCAACAATGACTATCAAAAAAT CTGCGACGGATTAGCGAATGGCATTAGTCTTCTACTGGATTTCACGTGGTCTGGGAACGA AGATGCTCAGGAGTTGGTCAATAACATGAGCCTACCTTATCTTCATGTGGACGTTTCCGT AGGTCCATTTTTGGTTTTGCTGGATTCATATTTGGATAGCAGAAATTCTTCAGATATTCT TATTGTTTTTGACAAGGAGGAATATATCGATCAAGCATTATACCACTGGCTCGATTCTAC AAGACTCAGAATGGTTATAGCAGGCCCAATAGATCATAATACGGCGCAAAAAATAAAAAA AGTTCGCCCAACCCCCACCAGTTTTGCAATTAT…	NLSEGKSMFSSSNPFAILLMPIASQRKWSCNIKLIGHWFFCKSSQSSSFKYRMETELLSKMRLSKECELKSVNTRFQRSESVIISSLRAFDTRLFIFLVPAIIAKLVGVGRTFFIFCAVLSIGPAITILSLVESSQWYNASIYSSLSKTIRISEEFLLSKYESSKTKNGPTETSTRGRLMLLTNSASSFPDHVKSSRRLMPFANPSQIFSLLPSSSSLILVKDIS
CdieIR10	Unigene0007907	GATTTTGTTGCTCCATATTATGAGCAAACTGGAATTACTATAGTTATGAGAAAACCTGTT CGGAAAACTTCTTTATTTAAATTTATGACAGTTTTAAAATTAGAGGTCTGGCTAAGTATT GTTGCTGCCTTGATTGTCACTGGCTTTATGGTTTGGTTTCTCGACAAGTATTCGCCATAC AGTGCTAGAAATAATAAGAAAGCATATCCATATCCTTGCAGGGAGTTCACATTAAAAGAA AGTTTTTGGTTTGCTCTTACTTCATTTACTCCTCAAGGGGGTGGGGAAGCCCCCAAGGCT TTATCAGGAAGAACCTTAGTAGCTGCTTACTGGTTGTTCGTCGTACTAATGTTGGCTACG TTTACAGCTAACTTAGCTGCGTTTTTAACTGTA…	DFVAPYYEQTGITIVMRKPVRKTSLFKFMTVLKLEVWLSIVAALIVTGFMVWFLDKYSPYSARNNKKAYPYPCREFTLKESFWFALTSFTPQGGGEAPKALSGRTLVAAYWLFVVLMLATFTANLAAFLTVERMQAPVQSLEQLARQSRINYTVVEGSETHQYFINMKFAEDTLYRMWKEITLNASTDDTRYRVWDYPIREQYGHILLAINDSNPVANASEGFRITDEHLDADFAFIHDSSEIKYEISKNCNLTEVGEVFAEKPYAVAVQQGSHLQDDLSKAILDLQKDRFFEQLQAKYWNHSAKGNCPSTDDNEGITLESLGGVFIATLFGLALAMVTLAGEVL
CdieIR11	Unigene0008017	AACAAAAATAACTATAAATACACCTCCGATACTCTCCAAACCTACTCCGTGCGAATGATC ATTTTCTTCGTGGGCGGGCAATTGACATTTTATATCTGGATTGAAAGTCCACCAAAAATC TTTCATTGTTTCAAGTTCACGATTGTATAAGAGCTTCAATATCGCTGTATTAAATTGATC CTTCAATGGCGACCCTTGCTGAACAGCTATCGCATAAGGTTTCCTGGAAAACTCCTCCCC GACAATTATAAAATCGCAGTTAGTCATCTCGAGATATTTAATGTCAGTGGCATCTCCCAA ATAGGCAAACCCTTCTGATGAAGATTTTGATTTTTTCACTCGTTCAATAGCTTCATCTAG GTCCTTTGGTAGTCCAGCCTCTTTCATGGCTTG…	ILFDESFVMDHKYKALLQNVATRHLIDEINTDVSQIPEQLEDLVKLDLKNFFVVGSLDTIKNVLEAAEKKNLFNRMFAWHALTKDPGDLKAPVKNATVLFAKPLVNTMYQDRLRNIGTTFQLSSVTPEIEAAFYFDLALRAFSTVKEMLQDGSWKKNNVTNFVTCDDYEPKLSPKRFNLNLRSYLQKDPSEPPTYGPFNIATNGFSYMEFTMALAAVYVRSGASDKSILLGTWQAGFDNNLTLNSPKDMKNYTADVVYKVVTVVQQPFIYKDDSAPKGFKGYCIDLIDEIANILNFDYEIEAVSDGMFGNMDEQGSWNGIIRDLIDKKADIGLGSLSVMAERENVIDFTVPYYDLVGITILMKLPETPTSLFKFLTVLENEVWLCILAAYFFTSFLMWI…
CdieIR12	Unigene0008225	GAAAAATGGTAACTCGGAGCTAGTTAAGTCCTTTTAAAGAGATGTAGCAAAGTTTATAAT GTTGGCAAGTGACCAAAGCTACGCTCGAAACAAACATCATGCAAGAGACATTTTCTCCAG AACTAAATAGCGTGGTGGAAGTTATTTTTGGTGTTAAAAGTATTTGTTGACATAATTGAC CGCAATAATTAAAAAAGTGCGAAGTTTTATTTGGTGCGAATTGCACTCAGTTATACATTT AATCAGAGATGTGCAAAAATGAAGATTGTATTCCAAAACGTTTTTCTTCTTCTTTTTTTT GTCGCTTATAACTATTTGTGTTTGGCCAAAGATAATGTTAATATAGGTGTATTCTTCAAT AATGATCAGTTACCTGACAATATAAGCTGGAAT…	EKWLGASVLLKRCSKVYNVGKPKLRSKQTSCKRHFLQNIAWWKLFLVLKVFVDIIDRNNKSAKFYLVRIALSYTFNQRCAKMKIVFQNVFLLLFFVAYNYLCLAKDNVNIGVFFNNDQLPDNISWNVVRDHLAPELEYQQPQIVFVPETDSFDTTKAFCAAAAENGYSAVFGPRHIISLKTIESICSNFKTPIISTRWTPISRKENPSTFNLYPDANLFSQGLTTIVKSLDWDKFVVIYENEESLAKLQDVLKMQLYQEENQKNDVILKQLGPGPDYRPLLKDVTSLMPRRIVLDCHVDKIIEILFQGKEVKLLDDFSTSIFLSSLDAHTLDFKELNIVTNITTIRLFDPNSEAIQTIVRQYYPTIQPEKLQVETALQHDAMLLFAKSINSLLEKYPDV…
CdieIR13	Unigene0009153	CTTTTTCTTTTTTTTTTTCAAAATTTGGGAGAGGAATTTTGGAGGAAAGTTACAAATTCG TATTCAGCGACCCAGAAACATAACGTAAGCCAGGTTATAAATCTACCAATAATTTCTCGA GGTAAGACCCGTCTGTATGATCTTTATTGCGTAGGCCTAGAGTAAATAGAATATTACTCA AGAGATTTGTCACTACGTCAGAATTGTTGCAGGTGCGAATTCCATAAAAAAGGTGGGTTT AAACAACTCTCCAGCTATCAAGAAAATTTAATTCTACAGAATACCATTGCGTTGAAAGAG ATCTTGTATTCAACTTTTAACATCAAATCTCAATTCGTGAACTGAAAAAGCAAAGCAGAT GGTGCTCTTTGGGGAATAAGAGAAGTAATGCCT…	SASSRVYGVRVIFKCVKNGNILVLVINNIIMGLIEVVLTGLAALCLNSTCLDDDLTQILHQRKNQRFQKLRDELKNETLIITTLRNGPLSDYKMENDTPTGTGVAFDILNILQQEYGFNYVLKIPDDNIFEPVDGDKGGVRNMLLNKSVDVAVAFLPVQYSDIVTYSRSLDTAQWVVLMKRPKESATGSGLLAPFTATVWTLIIISLLGVGPVLWLIVFLRARMCRDDHDMVFSLPACMWFVYGALLKQGSTLNPKTDSSRILFSTWWIFITILTAFYTANLTAFLTLSKFTLPISEPKDITKKNYKWITNRGNGIIEQLASSRDLANGDGQSLFEKIGLPKKQVDVGDNMILKNYVTRDNYMYIREKTVLELIMYEDYKEKTKANIEEAQRCTYVITT…
CdieIR14	Unigene0011536	TTTTTTTTTATCTTTACAATTGTTGTTGCTAAATACATAAATAATATGTGCAGTTAATGG TCAACATTTTAAAAATATATTATTTTTTCGTGCTATTACATAGAAAAAAAACAATTTCAC CTAGAAATCCTAAAACAGCCACTGCAAGTCCAAATGCTAAAATGAGAAATGCCCCATACA AATGTTCCAAAGTAATTTTGACGTTCTGAATCTTGTTCGTTTTTTCAAACGAAAATTTCT TATTACCGAAAGTCACACGCAACCCGTAGTCGTTCATACGCACAAGGAACATATTGAAAA CTGAGCGAAACGGCGAGTTCCTTCTGAAGTGATAAGTGATTCGGCCTGTTCCTACAGGTG TTTTCATTAAGTGATAATAGTTGGAAAAATCAT…	YNPFENKLLNYTDGQGEKNVLKDLKRYKIKMCKDTSYFEAEFSNNTCINGILCNLLNAFLKYLNADFELVVPAGGANMVYINSLSDIAEGKEDMCLLRMWFLDYLDVYATYPITVANIYALVPKPKLLPFLVNIIYIFDGYTWFLIIFCQIIFSTFNFFITAKTQVYISYLETGLKILLLTGCIYSIIIQNAFQGSVITAISTPKYETEIDTVDDLSASGLKVYAVGAWEPLVDDQVKLHPMSHFDINDRIHKLDTTNVYLVISWLVDSLSQEKTINGDDFSNYYHLMKTPVGTGRITYHFRRNSPFRSVFNMFLVRMNDYGLRVTFGNKKFSFEKTNKIQNVKITLEHLYGAFLILAFGLAVAVLGFLGEIVFFLCNSTKKYIFKMLTINCTYYLCIQ…
CdieIR15	Unigene0011983	GGCATTTAATGCGGGAAAGCCTAAAAATTTCTTATGTTGTTAAGGACATGGATACCGTAG CTCATTTAGAGGATTATCAGTATAATTTATTAACCGACACAATGACGAAGTTAAATTACG CATTATTGAAACATTTGTTGCGTATAGTCAATGCCACGAAAATAGAAACATTTAGACGCT ATTTTAAGAACAATCAGTCCGAGAATGGTATGATTGATGATCTGAAAAGTGGAAACTTTG ATATCGGTGGTACTCCGCTTGAATTGCTGAGTTACAAAATAGATGAACTTGATGTCTTGG GAAAAACCGCCCTTATGGAAAATAAATTCATATTTAGGGCAACCCCACACTCATACATTA GTAACGTATTTACGTTACCGTTTGATTCGTATG…	HLMRESLKISYVVKDMDTVAHLEDYQYNLLTDTMTKLNYALLKHLLRIVNATKIETFRRYFKNNQSENGMIDDLKSGNFDIGGTPLELLSYKIDELDVLGKTALMENKFIFRATPHSYISNVFTLPFDSYVWYSCFGLIAIIFLVTYMVVYWEWKDPIFKRYLIPKLCLRPHPVDIFLMEVGSAAQQGFESEPRSNSGRIVFIFTLISLMFLYTSFSASIVALLQSTTESLNTLDNLFESRIPVGFKDNISMDYFYELKNENKSREFYNKIRKPLFMPLEKGIKRVQ
CdieIR16	Unigene0011984	TGAAGAAGAAATCTAATTATCGGGATATACTTCGAACGGGCATAAACAAAGTTCATGAAA CTGGTATACGAAGTAGAGAATACAGGCGGTTGTTTACAACAAAGCCCATCTGCGAAAGTG CAGGAGGAAACTTTGAAAGTGTTGGTTTAGCAGACAGTTACGGAGCATTTTTAGTTATGG GAACTGGAATATTTCTTAGCGTTCTCCTAACGTTAGTTGAAATTTTATGGATCAGATACA ATGTCTATATGAAGATAGAAGAGGTGACAAAATCGAAACTCGAAGTTTTTAAGAAGCA	KKKSNYRDILRTGINKVHETGIRSREYRRLFTTKPICESAGGNFESVGLADSYGAFLVMGTGIFLSVLLTLVEILWIRYNVYMKIEEVTKSKLEVFKK
CdieIR17	Unigene0013256	TCCAAACAAAGGTGATGCGGGAAGGGAAAAAGTAAGACAAAACTGATTTACGAAAAGAAA ATGAAAAAACCGGACGGAACCGGATTCTTCCCCGCCGCAGACGGCATGAGGCTGGTGCGC GACGCGCACTTCGCGTTTCACGTCGAGCGCACCGTGGCCAATTACCTCGTAGACAAAACG TTCTCGGCCAATCAGAAATGCTCGCTGCGCGTGGTGGAGACCATTTACAAAGCGGACGTT CCCCACTTGGCTGTGCCGCGCAATTCGTCGTACATCGAATTTTTGACAGTTAGGTTAGTT AAGCGACTGTCTGTCATCTGGATTTTTGTAACGTAGGATAAGGTAGATATAGGTATTAGA ATAGAGTTAGACGTAAGGAAAGCAAGAAGCCAT…	SKQRCGKGKSKTKLIYEKKMKKPDGTGFFPAADGMRLVRDAHFAFHVERTVANYLVDKTFSANQKCSLRVVETIYKADVPHLAVPRNSSYIEFLTVRLVKRLSVIWIFVTDKVDIGIRIELDVRKARSHNLSLIHFYLRGISFLFSLLIGIFIFI
CdieIR18	Unigene0014862	ATTTTCCCTAACATATAAACTTTAAAATCAAATCTACCTTCATATCTTAAAACTAATTGA GGAATGCAACGATTAGCTTGAAAAGTCACAACGTTGTTGTTGCCTAGGTATGGTATTTTG TTTTTCAATCTGAAATGGAGGATGATCTTCTTTGAATTGGATGTGAGATGGACATATTCT AGGGCTTAAACCATTAGTAGGAGGAACACTTCTTGCCGGCGGTTGCGGAGGATGTGGAGG TATGTCCAGAGGAGAAGGCACATATGTGACCCCTGAAAGGCATTTTGAGCATTGCCTTCT CAAAGCTGGCCTCTGTCTTGAACCTCTACATCTAATGGCGAAGCAGAGTTCTCCGCCCAT TTCGGAACATATTGACTGGTGAGGAGAACTGGG…	FSPYEWQSPHPCDFEEEQLKNQFSLANSFWFTIGTLMQQGSDLNPKATSTRIVGGIWWFFTLIIISSYTANLAAFLTVERMITPIENAEDLASQTEIPYGTLESGSTMTFFRDSMIETYKKMWRFMENRKPSVFVPTYEDGIKKVLEGNYAFLMESTMLDYIVQRDCNLTQIGGLLDSKGYGIATPMGSPWRDKISLAILELQEKGEIQMLYDKWWKNTGETCTRNDKTKDSKANSLGVDNIGGVFVVLLCGLAFAVIIAIMEFCYNSKKNAIAEKRSPSSPHQSICSEMGGELCFAIRCRGSRQRPALRRQCSKCLSGVTYVPSPLDIPPHPPQPPARSVPPTNGLSPRICPSHIQFKEDHPPFQIEKQNTIPRQQQRCDFSSSLHSSISFKIRIFSL…
CdieIR19	Unigene0018634	GGTTAATGAAGGTAAAGTAACTTTTGCATTTGGAATGATTCTAGGAACATAGGGTGTGAA CTAATTGGATAACATGGATAATAACATTCTTAATGTGACAATCTTATAATAGTTTGTTCT TAAATTTATATACAAAAATAAATTTTTTATATTCTAAAAATAGTCTGCGGAAAATGACTC AAATAATTACATTTTCATTTCTACAATTGCTAGTATAGTGACTAAATATTTTCCAACAAA ATTTTGATCGATTTCCTATTAGCTCTAATAGCGATTGCCGACACTTCGGTACCTATTCAA ACAGAACATACTTCATAGTTGGTCTAATTGTGGCCAATCAAAACAAAATTACCATAAATA CCCTGTTGTTGGCCGTCGTTTTCCAGATTTAGG…	IMQNVASNLNRSFVWLVYFNWFLRFQLKSKLMGVRRALWTFCFVQCICFGFAKDKINIGIISNKNEDIFEVNWDILSDNLEADYDLSTQTVIVSEECLESANNLCAAAAQEGGLTAVFGSTTTDVTTTLESVSDFVSIPYISTDWMSRNFKQYDTTFNLYPEASLLSQAYGTIVESLDWVTFAVVYENDESLIRMQDVIKLQEHKADILKNTVIMKKLDKSGDSRHIFKEIRNTPIYCIVLDCHADKIIDVLLQAKEVKLLDDVSTNIFLTSLDAHTLNYTVLNTKTNITTVRIYDPSSYAFQKQARKYYPEVYPNQITVKMAFMHDAMLLLAESLNAIKSTYADGEIVYEPLFCNVSEKYNDKYGLVSAFQEAVIEGITGEISVKSGKRESFELSIVQ…
CdieIR20	Unigene0019463	AAATATTTCTCAACTATGGCTATAATTTTTTACTAAAATTCGTCACTAATGGCATATAAT ATTAGTATATGTTTACACAAATCAAATCAATTATTAACCCTTAAGTGATTACTGGTCGCT CTAGAAGTTCTCGAAGGACTCCGCTGCCTATTTCTCATTCCATTTTCCGGCTCTGTATTC ACATTCAAAAGTGAAGCAGATTTACTGAATATGCTTCTAGCAATACTAATTTTATCTTGG TCAGGGTAAGAATTGGTGGATGATGAAGATTCTGATGGCAGAGGTTTGGCTCTCTTCTTC TTGGTAAATATCTTACAGGCAAATTTCAGTTCGCATTTGAGGGTTTCCACATATGATAAA TGTTCTTCAATGGATAATTGTCGTACATTCCAT…	IFRVSEAFTNFVYCDGVWDCYAIGVLVLFVLGGCENRCISQRPRTNFILGSHKRKHRRKYISFRYKRCVHYSNCFRRYCDKKSSVFLCSYQRRTTDRYTWTKVANNFVNTRLYKFSFKYSLYLDYLETEIRTTSNFEFVSRCRFIVGFGHNYSIIRLGWFRSTLRRRTSKITRSFETSRTRKCHGHYIQAVCWRGQQVDLSRHILKNIRYSTFNRIIIDCHVDRIMDLFKQAQEVDLLSDFSRSFFLTSLDAHTLDYSVLKTQVNITTARLFDPSSMHFQRIVADYFPDVSPTQIRVETALTYDALMYITEAINQLKSTGVTFEPREVQCDSEEPLEDDLDMIAALEMVELPDALTKPISVQNGKRDKFILEVIETDMPEKPIGIWNSENPEKIHLTRN…
CdieIR21	Unigene0020497	TTAAGCCGCTCCTCAGCCAACCCATCTCAATGAAGGAATATTACTTCAGATTCATGTTAG TTCTAGTACTACTAGCCTCCATGACTCTATGTATTGCATTCAACGCTGGCTTTGCCAGCG TTCTAACTAAACCCATGTATGAGAACACCATCAATACCATTGAAGATTTTTTAAATAGCG ACATCCCTTGGGGAGGGGTGCAAGTGGCGGATTGGATTATAGGTTGGCAACATGGAGAGG AGG	KPLLSQPISMKEYYFRFMLVLVLLASMTLCIAFNAGFASVLTKPMYENTINTIEDFLNSDIPWGGVQVADWIIGWQHGEE
CdieIR22	Unigene0022453	CAACAGTATCTTAACAGTCCATATCTTCAACAATGCTGCCCACATATCGCCAATTAAAAT CAATTGTTAAAACAAAACAGAATTTGTTTTGTATCCAACAATATTAATAAATTATTATTT CCTCTGTGCAACAATCTCTTACAGCCCATATTTTCGATAATTCTACTCTGTTTCCAAAAC AGATAAATTGGTTAGAAGTTTACATCGATAATAATAGACATTTTATTGCCAACAATAAAT ATGTAGATTAATCATCCACTTAGATTTTCACATCAATATAATATGGCAGATAACTAGGAC TTATGGATATTAATTTAAACTACTAAATGGGATACATCCCAAGTATAACCGGGCAAATAT CTCGGTACTGGTTGTACTCCTCCACCTTCTTCA…	HPQRLPYIMSGEHNKRMKFSISVNSLVCCLVFQIVNGQRERDWSPNPTTFNIGGVLSSNDSKALFKETIDHLNFDSTFVPKGVTYYNTAILMNPNPIRTALNVCKYLISKQVYAVVVSHPLTGDLSPAAVSYTSGFYHIPVIGISSRDSAFSDKNIHVSFLRTVPPYSHQADVWVEMLKHFNYKKIIFIHSSDTDGRALLGRFQTTSQSLEDDIEIKVQVESVIEFETGLDSFREQLIEMKSAQARVYLLYANKNDAKVIFRDAAVLNMTDAGYAWIVTEQALEADNVPEGILGLKLVNATNEKAHIRDSIYVLASALRDMNQTKEITAAPKDCDNSGSIWETGKTLFNFIRKQVLMNGETGKVAFDDQGDRINAEYNIVNIQRKKKKVVVGRHFFNRE…
CdieIR23	Unigene0024650	GACGCACAACATCGTTAAAATAATGAGTTTTGGAGCAGTTTTATATTTAATCTCGATTAA ATCTTAAAATGACGCTTACAATTTTATAGTTGAACACTTAATTTATATAAAAAAATAGTT ACAATGATTTATCCGTGGTTAATTAGTTTGATGATAGTTCACTGTTGTGCAGATTTGTAT CACAAGACGCAGTATCGTGTCGGTGGTGCTTTCAGTGATCCAGTACATCAAGCAGCGTTC CAAGTCGTCATTAATAGCTTAAATAGGGAAAACTGGGGAGAACCATTTGAAATAATTACT GACAGTTTTAATGTGTCGTATCAAAATAGTCTAGAAGCCCGAAGGGCTGTCTGTACTCTG TTAGAGCGAGGAATCATAGGAATGTTCGGGCCC…	DAQHRNNEFWSSFIFNLDILKRLQFYSTLNLYKKIVTMIYPWLISLMIVHCCADLYHKTQYRVGGAFSDPVHQAAFQVVINSLNRENWGEPFEIITDSFNVSYQNSLEARRAVCTLLERGIIGMFGPSSTYSSNYIQSICDNKEIPQIETHFDPKIERNRCVVNLHPHASEIAQFFVRLVRAFDWNRLIILFEDNESLIRIAPLLQLNINYDVHLIFRQLDKDSSGSYREVLSNIKKMQDNNILLDCSIDILEDVLIQAQQVGIMTEHYKFIITNLDLGTANLEPFQYGGTNITGIRLFDLEDEKVKEISSQILDILKLPEDKVVNWKMRVSTALLVDGINMFYDVIKHLGQNGIEVQYLQCQDMESWRYGYTIANQLKTKEYNGLTRNIRFDFEGFRR…
CdieGR1	Unigene0021922	ATTTTTAAAGCGAGTAACCCATTAATGATTTAATTTTTTTCAGTTCACAAACTGTAATCC AAAAATCATGTACAATAACACACCGGGAACGCCGATTCCGGCTTCGGTGATGAGCGTGTT GGACGGCAGCTTCCAATCGAGGAACCAAAAAAATGTTTATCTCGAAGGAGCCATGCCTTT TTATAAGCATAAGAGCAAAAATCCCATTACGAAGGTAGCTCCAGCGCCCCCTCCCATATA CACTAACGGCGAAAAAACGGAAATCATGGAGGCCTTCGACGACGATTCCAGCAGCAGGAT ATTTCAAGCTTTGAAGCCCATTTATTATACGATGAGGACGCTGGGCATCTTTCCCGTGGC CCGTGCAGGTCCGGTGTTTGCTGTTACCACCCA…	FLKRVTHFNFFQFTNCNPKIMYNNTPGTPIPASVMSVLDGSFQSRNQKNVYLEGAMPFYKHKSKNPITKVAPAPPPIYTNGEKTEIMEAFDDDSSSRIFQALKPIYYTMRTLGIFPVARAGPVFAVTTQWVGYSVVLLLLLFGYIAYLKYQKASVVKGAEGRFEEAVIDYLFTVYLLPIVINPLSLYGAKKQANVLTQMVAFERIYSRISKKRLSLNVATKPLVLTILLLILGVGTMVITHVTMGNVAIHQIIPYCYINVLTYVLGGAWYIYCDIIGDVATSLAEEFQFALKNIGPSTRVADYRSLWMMLSRIIRNVGNSFGYALTFLCLYLFCVITLTIYGLLSQIQDGMGVKDIGLVITGMSAAIMLYFICDEAHYASTCVRIYFQKKILLVELHWM…
CdieGR2	Unigene0043376	AATTAATAAATGTTTAAATATTGTATACTATGCATATCATTTGATTTCTATAAATTAATT TTAGTGCATACATACTACTTAATAAGAAGTTGTATTATAACTATGGCGTATGTGGTAATT GTTGAAGTGACACTTCCAAGAAGCCCCCAATTCACTTGAAAAAATCCTCCAGCATGCAAA CAAATTCTTCTGGTCGTACTTTGATCTAACACAAGGCGGACTAGCTCCTTTATTACAACA GCTTTCTTATTGTCGTTAAAATGTTTATTGAGTTTATTAAGAAACGAGTAGCAAATTGAA CAAGTTTGAATACCTTCTTCTTGTAGGCTTTCGGCTGTCCAAGCGCCTAGCACTGATTGT CCAACAGCATTAAAATGAAGCAACCATGCACTA…	NFINEHNKMIYDKLGVANGSAWLLHFNAVGQSVLGAWTAESLQEEGIQTCSICYSFLNKLNKHFNDNKKAVVIKELVRLVLDQSTTRRICLHAGGFFQVNWGLLGSVTSTITTYAIVIIQLLIKYVCTKINLKSNDMHSIQYLNIY
CdieGR3	Unigene0010694	CCCCGCACCTCTTTCCACCACCGGACCGCACTAATCAGCTTGCTTGCTTGCTTGTTTTGG CTCTGCTTGGTTGCAATTTGCCAGCTCGTTACGTAGAGGGCGCAGATAGTCGGGTCGTAA CCCCTGAGCACTCTTATAATTGACTTCGTGTAGACTTATTAATTGATTATAGTGTTATTC AGTATATCACCTCCTCTTCTTCGGAGTTGTCAAAAGACATACACAAACAAAGGTTAGACA ACACAAACTACAAGATAAGTTGGGCATTAAGTGAAATAAATTTTTGCTTATAGCTTAATT TTATTTATATTCAGAAATCTTATAATTAGCTTGATAGTATCTTCCCGGACGTTAGCTAAA ATTGAGTTAATATGAATAGGGGATGAAAAGCCT…	STKIFLKLKKRNSFINFCGSLNAQSDIRYVWEKIKKFSGSTKTFNSNSINDVIREGVLKKMVIVNIDPTFTKISPLSSSRPFSLKEFNIALHDKGGSSPGMDDTSYEMLHNLPIKAKEVLLKIFNKHLNGTPLPLSWKQYNVIPILKPNKDSKNINSYRPIVLSSCFCKLLEILIKNRLEWLVENKKILKWYQCGFRKGQGINNNLALLTSFINLSFAENTSTVAAFIDIKSAYDHVNIYKLYQKLINLEIPVDIVNLIFNILKNRLLYSRKRDGTFMGPFLATSGLPQGSPLSTVLFNLYIHELFDGQLQDTSISGYADDLVLYSKNRNLNEAINNINISLGIVNEWIQNNDLLISPEKCEAICFTKGNRRNNNINNLYINEIIIPFKTEVKYLGVIL…
CdieGR4	Unigene0013419	GATTGATTGATTTTATTCCCTTATTTAAGATTGTAGTAATTTTATACAATAAAGAAACTT CTTAACAGTTAATGCCTTTTATATAATTGAATGGAAGTATGGAAGTAATAAGTTCACATT TATTATATCAGATTGAAACAAATAATAATTATATACAAAAATAAATACAATTATTGTATA ATATTTATCACATATGGGGTTTATTGTTTTGGAATTCTTTGAATATGAGTTTGTTCTTCA TTTGCGCTCGAACTGGCATAATTCTTGCCAATTTTCTTTTTAGTTAAAGTATAACTCTCT CCCTCCGCTAGCTCATGAGAATTAATTGAGCCTTCATTTCTCTCTTTCTCACTGAGTATC TCGTTGATCTGTCTTCCAAATGCAAGCCTTCCA…	AVAFSFRYLIMITSRILDPVIVTLLFAILTETKPAAPLKSRNLLFSEPGVVAVYIRPGDTPLEDISQDLAEAFDFNAAKHGRLAFGRQINEILSEKERNEGSINSHELAEGESYTLTKKKIGKNYASSSANEEQTHIQRIPKQTPYVINIIQLYLFLYIIIICFNLIMTYYFHTSIQLYKRHLLRSFFIVNYYNLKGNKINQ
CdieGR5	Unigene0015647	GTTTTGTTGACGGTAAAAATAAAATACTCGACGTGTAATAGTGAAGTTGTAAACATGGTG TTTCGGTTGGTTTCGAGTTGATTCATCGAGCCATGGCTACTGATCCGCTGCAAACAGTCG TGAAGAAAAACTGGGTCAAACGCACCCTAACGGCGACGCTCCTGATCTCCTACCTCGTAG CGGTGACGTACGTGGGATGGCCGCCGATCTGGCTCAGCACGCTCCTGGTCCAAATCAAGT GCTTCCAGGAAATCATCACCATCGCCTACAACTACAAAAAGCTTCCGGAGATTCCGTTGT TCAGGACGTTGAATTGGTATTTTTTGTTCGTCGCCAATTACTTCTTTTGCGGGGAAACGT TCGCGCAGTATTTAGAAGTTTTCGCCACGAAAT…	FVDGKNKILDVSCKHGVSVGFELIHRAMATDPLQTVVKKNWVKRTLTATLLISYLVAVTYVGWPPIWLSTLLVQIKCFQEIITIAYNYKKLPEIPLFRTLNWYFLFVANYFFCGETFAQYLEVFATKYYFLNVLFKYHRFLSFCWYMIGLIWFLNLLRRKVIRRQFSLLAWVHFLCIIIVLQSYMIIQTLFEGLIWLVLPLTLVFLNDIFAYIFGRLYGKTPLIKVSPSKTLEGFLGGGLGALVVGSLVAWILCHIDHMVCPTKFVFVDNSIKMTTECTRSYLFQPISVLFINIYPFMFHTLILTLFASFIAPFGGFCASGFKRAFNRKDFGDTIPGHGGVMDRFDCQFLMATFVNVYIVSFVRNFSVERIFAKISYLDEGDQLEFYYLLKDSLKSQGI…
CdieGR6	Unigene0016755	AAGGCGCAACAGTTCAAATGCCGGCATTTCCTTCGGATTACGTCAGGGAAACGTGTTTTT TCGTGTTTGAGATCGAACACTATCTGTAACATGTTTGGGGGTGAGGATATCGTGAGATAT CCGCGAGAAGCTACGATTTTTGGTGCTATTTTTGCTGTGGTGTTTTGTGTTTTTGGTGTG GTTGGCAACTTCGTTACTATACTAGCACTGATCCGATGCCCGAAACTCAAAACCCACGCC ACAACAGCATTCGTGATATCACTATGCGTGTCCGACTTACTTTTTTGCGCAGTCAACTTA CCACTGACCGCAGCCAGGTACATTTACGAAAAATGGATTCTCGGAGATGTCCTTTGCACG TTGTTTCCAGTGTTGTTTTATGGAAACGTCGCT…	KAQQFKCRHFLRITSGKRVFSCLRSNTICNMFGGEDIVRYPREATIFGAIFAVVFCVFGVVGNFVTILALIRCPKLKTHATTAFVISLCVSDLLFCAVNLPLTAARYIYEKWILGDVLCTLFPVLFYGNVAVSILNMVAITLNRFVLITLYDYYTKLYSNLSICLQLLCTWGIAFLIMMPPLTGIWGQLGLDPSTFSCTILEKDGKSPKKAIFIFGFGFPCIAIILAYSCIYWTVRSSKLRLRSHEPISHHRTSKRERDDNRLTKLMALIFLCFLFCFLPLMLVNVFDDKVAYPELHVLASIMAWASSVINPFIYAATNKQYRSAYKKLLTIVKSSVASGPDSMHSNSLRSKQEKNQSVSFRPKGSSSAVVNNAAYKIDLVCFFILIFRIVVSLSFKEF…
CdieGR7	Unigene0018105	GAACTGAATCAAAACCAGTTCGTATGTAACGATGGCGCTTGTGACCTTTAATATTAGGTT TCTGGTTATTTTGAAGAAATTTTTGCCAGTGAGAGCCATTTCGTATGTCGCTAGGTGCAT AATAAATCTTTCCACCTCAATATTATAAGCGGCCGAAGGCACAGTGGTCAGTATCCTGGT GATCTTCTCGTGTTCGTCGTAGATGGCGCCACCGTAAATGCAAACGGCGCTGACCCTCAG CGTCAACAAGAAAAACGACACGTAAAAATACACTTTGTGAAAAGTGTCTTCGATGGGGCG CAGGCTGCTGAACAGCTGCGACAGGATGTGATAGATGTTGGTAAAGAAGGAAATGATGAT TAGCCAGCACAAGTGTTTGTTGGTTAGGTCGCA…	NNSKFQNVLIISMNSLVHNVVKYSLLFGFVNQCTVVTFKKFVCILGDIMVATTELLDFPKRRSTIPGILLYKDSATPNSFQQAMKSPLVLLQVFGFFPIKGVTGANYKHLEFRWLSWRVLIGLVCFTGYVLQFVCFCVHTKVDTVLTLNAIFFHLEGAMLSVLFLILAMRWPTFVKEWHLIEISMKSYELSVNLKKRMISILVPIFSLALIEHIMVTLQMILLGIKEYPDNPLEACRDYYVNHQFREIFYYIPYSLWLGFFFQILIVQKTFIWTFIDVFLIFVSICFRFRLQQVTKKLTYMSKLEISDENIWRSVRENYVKLSRLCDLTNKHLCWLIIISFFTNIYHILSQLFSSLRPIEDTFHKVYFYVSFFLLTLRVSAVCIYGGAIYDEHEKITRI…
CdieGR8	Unigene0018802	GAAAGTACTGTATAGAAAACAGCAACCTTTCGACCTCTACGTTATAATTTTCACTTGGAA CGGAAAACAAGCGATCGGCAATGTTCTGACTTGTTGTAAATACTTGTCCGGTGGACCACG AAACTCCCAATATTCTCAGCAGGATTATGATCACCGAAAACCAAAAGTACAATCGGTCCC CCATTTCGTCGGGGCTCTGATTGCTGCTGAGTTTCTGTTGATTGGTAATGACCGTTACCA GTTGATACATGGTGGCGTAAAGCTTATTACCAATCGATACCACCAGCATGACGGAAATAC AGTTCTCGATTTTTTCGGTCAGTTTGCATAGATTAACGAAATGTTCTCTGATTTCTTTCC ACCTGTATACTGATGCGATCCGTTCTTCTATCA…	VYHLFVIKFCYHQRQVIRSFLFFSFRSFHVTAGLFYFAAVFIYSISLIDIARKWPQLMTYWEQVDRDMEHYPITSNYHKKMKIIAATIMFLAIFEHAYFMYSKERLDNATILERAKFYFTSIFGSVFMVLPYNIVLGLFLQILNWLCTLTWNYADVFLTTICIPLNFRFEQIEQQIEIMIEERIASVYRWKEIREHFVNLCKLTEKIENCISVMLVVSIGNKLYATMYQLVTVITNQQKLSSNQSPDEMGDRLYFWFSVIIILLRILGVSWSTGQVFTTSQNIADRLFSVPSENYNVEVERLLFSIQYF
CdieGR9	Unigene0024547	TCTTGCAATGCGCATGATAAGTACATCTTTTGGAATCCAAACCACCAAGTAACACATATC CCTCTGTGTAATGCGCAAAGCTCCTTGAATCTGGTCAATATATACATGTTTTTCATTAAT CACTAAATTATCGCCATCAAAATATACAACATAATTTTTGTCCTTCAAAGCATTTTTTAA ATTGTCCTCTTTGCGAAGTTTAAAGGGGCACTTGACTTCAATGAGGCAGCTAACTCCTAT GTATCCATCAGGGCTTGCCCCCAAGAATCCACATTTCTCCAGGCAAAACCCGGCAGGTTT CACTTGCAGACCAGTCTTCTCCTCAAAGGATGTTATGGCCGCTTGCTCATTCTCCCTGCT CCACTGGATAGCCTGGATATCTCTCAAATCATA…	LAMRMISTSFGIQTTKHISLCVMRKAPIWSIYTCFSLITKLSPSKYTTFLSFKAFFKLSSLRSLKGHLTSMRQLTPMYPSGLAPKNPHFSRQNPAGFTCRPVFSSKDVMAACSFSLLHWIAWISLKSYPSTRLINNDLGNLLLLQAARTEPNLLLVNLYFLAMSLFSFCDCLFVNSSTSNMILSDTSQTLLRYSSLSVVLAYSSEKITLISGIIFALAEGSDIKYQVNPTGLACPNAFLNSTTSLLVACLPTAMYPSRFVLYKSFIFWISLLSVGFFLARTRALACRHRAAIWQTACPLGQAQWASTIPSSQSMEISTLVLFFMLAATSPVSIAGDTSGTSSIFLTLPLSECSPLSCPISSLKKAAMAEKESTCFDATVSSTLKFPWLLASVSTKFSNF…
